# Supplementary material for: Adiposity and grip strength: a Mendelian randomisation study in UK Biobank
Source: BMC Med. 2022 Jun 2;20:201. doi: 10.1186/s12916-022-02393-2 (PMC9161610; doi:10.1186/s12916-022-02393-2)
Supplement: Supplementary file 1 — Additional file 1: Tables S1-S8. Table S1. R-squared and F-statistic of adiposity genetic instruments. Table S2. Summary statistics describing SNP associations with (i) adiposity exposures (BMI, BF%, WC and WHR) and (ii) grip strength. Table S3. Correlation coefficients between adiposity measures for males and females: (a) phenotypic correlations, (b) genetic correlations. Table S4. Mean difference (95% CI) in grip strength (kg) by markers of total and central adiposity. Table S5. Mean difference (95% CI) in grip strength (kg) by markers of total and central adiposity, stratified by age. Table S6. Mean difference (95% CI) in grip strength (kg) by markers of total and central adiposity: exploring pleiotropy. Table S7. Estimation of bias due to sample overlap. Table S8. MR PRESSO Outlier correction. [file 12916_2022_2393_MOESM1_ESM.xlsx]

## Sheet: Table S1
Table S1: R-squared and F-statistic* of adiposity genetic instruments
Genetic instrument for:	R2	F-statistic	R2	F-statistic
	Males		Females
BMI	0.0581	18.53	0.0522	19.45
BF%	0.0024	73.83	0.0017	61.52
WC	0.0128	52.6	0.0111	53.75
WHR	0.0248	14.9	0.0417	29.99
*R-squared and F-statistic calculated from linear regressions of all SNPs included in the adiposity genetic instrument (under consideration) on measured adiposity.

## Sheet: Table S2
Table S2: Summary statistics describing SNP associations with (i) adiposity exposures (BMI, BF%, WC and WHR) and (ii) grip strength
				Assocations with adiposity in original GWAS (males)		Associations with grip strength in UK Biobank (males)		Assocations with adiposity in original GWAS (females)		Associations with grip strength in UK Biobank (females)
SNP	Adiposity	Main allele	Other allele	Beta	SE	Beta	SE	Beta	SE	Beta	SE
rs1000096	BMI	C	T	0.0171	0.0026	-0.08144	0.0299004	0.0119	0.0024	-0.05693	0.0196251
rs1000940	BMI	G	A	0.0165	0.0026	0.022378	0.0318008	0.0159	0.0024	0.0561335	0.0208097
rs1003081	BMI	T	C	0.0108	0.0024	-0.0880895	0.0292517	0.0144	0.0022	-0.0112569	0.0192538
rs10083803	BMI	C	T	0.009	0.0028	0.061335	0.0327292	0.013	0.0026	0.0615718	0.0214486
rs10118701	BMI	G	A	0.0142	0.0026	0.0268393	0.0312484	0.0176	0.0024	0.0455858	0.0204576
rs10131890	BMI	C	A	0.0182	0.0053	-0.11858	0.0681954	0.0134	0.0048	0.0875607	0.0447834
rs10132280	BMI	C	A	0.0299	0.0026	0.0730584	0.0318643	0.0153	0.0024	0.033934	0.0209291
rs1014194	BMI	A	C	0.0085	0.0026	0.0239883	0.030478	0.0098	0.0024	0.0379513	0.0199341
rs10146527	BMI	T	C	0.0168	0.0025	-0.0146291	0.0300408	0.0091	0.0023	-0.0045625	0.0197317
rs1020548	BMI	G	A	0.0154	0.0033	0.0099053	0.0385166	0.0081	0.003	-0.0233345	0.0252466
rs10211055	BMI	C	T	0.0147	0.0026	0.0234587	0.0307606	0.0139	0.0024	-0.0247569	0.0202233
rs10268050	BMI	C	T	0.0108	0.0029	-0.0485014	0.0362788	0.0106	0.0027	0.0464533	0.0236952
rs10269783	BMI	A	G	0.0172	0.0024	-0.106178	0.0298894	0.0099	0.0022	-0.0488426	0.0196042
rs10275044	BMI	T	A	0.0143	0.0033	0.0772133	0.0364485	0.0121	0.003	0.0564714	0.0238476
rs1035010	BMI	T	C	0.0121	0.0029	-0.0193751	0.0331887	0.0154	0.0027	-0.0509404	0.021903
rs1037587	BMI	T	C	0.0124	0.0025	-0.0552387	0.0292876	0.0083	0.0023	0.0123306	0.0191868
rs1038088	BMI	G	T	0.0115	0.0023	-0.0796628	0.0290829	0.0119	0.0022	0.0331293	0.0190844
rs10408013	BMI	T	C	0.0046	0.0026	-0.0603395	0.032137	0.0152	0.0024	0.0040473	0.0210437
rs1040881	BMI	T	C	0.0106	0.0027	-0.0365075	0.0311567	0.0081	0.0025	-0.0312663	0.0204261
rs10438964	BMI	C	T	0.0155	0.0028	0.0292355	0.0326993	0.0107	0.0026	-0.0111382	0.0215427
rs1045411	BMI	C	T	0.015	0.0027	-0.0263054	0.0328945	0.0139	0.0025	-0.0234959	0.0215269
rs10460960	BMI	A	G	0.0185	0.0036	0.0540702	0.0457289	0.0245	0.0034	-0.0212531	0.0299275
rs10467530	BMI	C	G	0.016	0.0038	-0.009431	0.0443477	0.0135	0.0035	-0.0493372	0.0291364
rs1048932	BMI	C	A	0.0166	0.0024	-0.0108577	0.0295737	0.0182	0.0022	-0.0113569	0.0193664
rs10497807	BMI	G	C	0.0146	0.0023	0.0777165	0.0291217	0.0069	0.0022	0.0539832	0.0191943
rs10499276	BMI	T	C	0.0169	0.0035	0.0381144	0.0438171	0.0188	0.0033	0.0138674	0.0287751
rs10511093	BMI	C	T	0.0186	0.0048	0.0529151	0.057274	0.0269	0.0044	-0.0838459	0.03739
rs1057452	BMI	A	G	0.0126	0.0035	0.0004583	0.0412407	0.0213	0.0033	0.0109694	0.027085
rs10733051	BMI	A	G	0.0105	0.0023	-0.0012022	0.0291184	0.0094	0.0022	0.0345771	0.0191288
rs10744146	BMI	G	A	0.0134	0.0025	-0.010178	0.0291569	0.01	0.0023	0.0208283	0.0191187
rs10745785	BMI	C	T	0.0091	0.0026	-0.0364101	0.0307517	0.011	0.0024	-0.0638875	0.0202001
rs10754210	BMI	G	A	0.0122	0.0027	0.0350653	0.0312988	0.0111	0.0025	0.0206532	0.0205981
rs1075901	BMI	C	T	0.0096	0.0023	-0.0147785	0.0292987	0.0144	0.0022	-0.0316811	0.0192472
rs10772055	BMI	G	C	0.017	0.0033	-0.0130808	0.0450159	0.0123	0.0031	0.0165038	0.0296153
rs10779751	BMI	A	G	0.0151	0.0026	0.0921865	0.0328552	0.0117	0.0024	0.0503413	0.0215514
rs10797115	BMI	T	C	0.0086	0.0025	-0.033634	0.0292806	0.016	0.0023	-0.0366691	0.0192133
rs10818810	BMI	A	G	0.0139	0.0024	0.0154583	0.0298782	0.0139	0.0023	0.0314104	0.0196059
rs10818938	BMI	A	G	0.0097	0.0025	-0.0408522	0.0294087	0.0128	0.0023	-0.0216685	0.0192621
rs10830452	BMI	G	A	0.0148	0.0027	-0.014958	0.0309018	0.0073	0.0025	-0.0263358	0.0202865
rs10832778	BMI	G	C	0.0139	0.0024	0.0414901	0.0300023	0.0118	0.0022	-0.0375112	0.019675
rs10838122	BMI	C	T	0.0139	0.0025	-0.0307294	0.0293472	0.0086	0.0023	-0.0607499	0.0192654
rs10840606	BMI	G	A	0.0118	0.0034	0.0345039	0.0384354	0.0168	0.0031	0.0524846	0.0252383
rs10842240	BMI	C	G	0.0258	0.0037	-0.0070278	0.0456618	0.0156	0.0034	-0.0260526	0.0299715
rs10867256	BMI	C	T	0.0101	0.0025	-0.0319459	0.0292763	0.0117	0.0023	0.0165611	0.0192495
rs10876418	BMI	C	T	0.0159	0.0028	-0.0309317	0.0342831	0.0112	0.0026	-0.0094971	0.0225926
rs10878946	BMI	C	T	0.0108	0.0028	0.0022704	0.0325717	0.0149	0.0026	-0.0170777	0.0214447
rs10883759	BMI	G	A	0.0128	0.0025	-0.003066	0.0314747	0.0125	0.0024	-0.013708	0.0206812
rs10886017	BMI	A	C	0.0127	0.0027	-0.0132799	0.0339031	0.0166	0.0025	-0.0441021	0.0222829
rs10887578	BMI	C	G	0.015	0.0025	-0.0437816	0.0292978	0.012	0.0023	-0.0002438	0.019212
rs10915840	BMI	G	A	0.0101	0.0028	0.0279442	0.0329353	0.0104	0.0026	0.0114851	0.021529
rs10920678	BMI	A	G	0.0133	0.0024	0.0188977	0.0293305	0.0163	0.0022	-0.0149074	0.0192369
rs10923724	BMI	C	T	0.0145	0.0024	0.0350273	0.029477	0.0115	0.0022	0.0452332	0.0193408
rs10929925	BMI	C	A	0.0153	0.0024	-0.0505853	0.0294521	0.013	0.0022	-0.0113376	0.0193272
rs10930641	BMI	G	A	0.0112	0.0025	-0.0466873	0.0298231	0.0132	0.0023	-0.0692463	0.0195242
rs10935143	BMI	G	A	0.014	0.0025	-0.0304719	0.0293076	0.0073	0.0023	-0.0005377	0.0192392
rs10953620	BMI	C	A	0.0107	0.0025	0.0247528	0.0291111	0.0082	0.0023	0.0270196	0.0191137
rs10962549	BMI	T	C	0.0207	0.0034	0.0938218	0.0390527	0.0207	0.0031	-0.0169238	0.0257379
rs10971712	BMI	C	T	0.0177	0.004	-0.0808504	0.0470313	0.0203	0.0037	-0.11328	0.0308355
rs10989568	BMI	A	G	0.0088	0.0025	-0.017281	0.0291637	0.0109	0.0023	-0.0053518	0.0191451
rs11066301	BMI	A	G	0.0097	0.0024	0.0643835	0.0294599	0.012	0.0022	0.0255929	0.0193107
rs1106908	BMI	G	A	0.0173	0.0023	0.0384444	0.0292554	0.0155	0.0022	0.0071312	0.0191746
rs11075489	BMI	C	T	0.0121	0.0025	0.0275528	0.0291735	0.0111	0.0023	0.0120268	0.0191153
rs11075986	BMI	C	G	0.0288	0.0043	0.0338235	0.0542097	0.0313	0.004	-0.0578603	0.035411
rs11079849	BMI	C	T	0.0165	0.0027	-0.0604415	0.0310701	0.0191	0.0025	-0.0393906	0.0203749
rs11115176	BMI	T	C	0.014	0.0028	0.0331538	0.0342605	0.0128	0.0026	-0.0066481	0.0224449
rs11118308	BMI	A	G	0.0098	0.0023	-0.0356852	0.0292178	0.01	0.0022	-0.0246095	0.0192005
rs11128760	BMI	A	G	0.0071	0.0025	-0.0095882	0.0296003	0.0125	0.0023	-0.0199668	0.019413
rs11150911	BMI	A	C	0.0124	0.0026	0.0639348	0.032631	0.0123	0.0024	0.0185823	0.0214693
rs11208662	BMI	C	G	0.0161	0.0044	0.0157015	0.0535192	0.0225	0.004	-0.056649	0.0351901
rs11251352	BMI	G	A	0.0128	0.0025	0.0135355	0.0298014	0.0076	0.0023	-0.0100221	0.0195216
rs11496125	BMI	T	C	0.015	0.0025	0.0555896	0.0295332	0.0184	0.0023	-0.0181636	0.0194316
rs11577179	BMI	G	A	0.0115	0.0024	0.0289234	0.0302304	0.0122	0.0022	-0.0013977	0.019814
rs11583122	BMI	T	C	0.0219	0.0043	-0.0259097	0.0519721	0.0159	0.004	-0.0099767	0.0341944
rs11600990	BMI	C	T	0.0125	0.0034	-0.0250317	0.0392813	0.0205	0.0031	0.0337437	0.0258092
rs11611246	BMI	T	G	0.0246	0.003	0.063604	0.0355631	0.0212	0.0027	0.0413956	0.0233098
rs11611496	BMI	G	A	0.0162	0.003	-0.0221481	0.034617	0.018	0.0028	-0.0552052	0.0226777
rs11629783	BMI	C	G	0.0138	0.003	-0.0213958	0.034818	0.0145	0.0027	-0.0073433	0.0228369
rs11635675	BMI	T	G	0.0101	0.0026	-0.0262369	0.030578	0.0125	0.0024	-0.0448112	0.0201353
rs11642001	BMI	G	A	0.0139	0.003	0.062156	0.0349348	0.0126	0.0028	0.0046345	0.0229871
rs11659764	BMI	T	A	0.0204	0.0057	-0.1389	0.0650058	0.0315	0.0052	-0.0042705	0.0426378
rs11668301	BMI	A	G	0.0237	0.0035	-0.0832831	0.0400139	0.016	0.0032	0.0223264	0.0263123
rs11736228	BMI	A	T	0.0115	0.0029	0.0186742	0.0336353	0.0144	0.0026	-0.0401272	0.0221213
rs11753081	BMI	T	G	0.0148	0.003	0.0364269	0.0383654	0.0112	0.0028	0.0017352	0.0251586
rs11773362	BMI	C	T	0.0118	0.0026	-0.0291447	0.0308191	0.0093	0.0024	-0.0436848	0.0201879
rs1178060	BMI	A	G	0.0184	0.0033	-0.034079	0.0414513	0.0177	0.0031	0.0134842	0.027367
rs11781222	BMI	T	C	0.0209	0.0035	-0.0062979	0.0422902	0.0146	0.0032	0.0239016	0.0277748
rs11781699	BMI	C	T	0.0176	0.003	0.05768	0.0375764	0.0113	0.0028	-0.0043353	0.0247278
rs11783247	BMI	C	T	0.0156	0.0024	0.0546622	0.0292877	0.0174	0.0022	0.0055051	0.0191846
rs11790280	BMI	C	T	0.0104	0.0026	-0.0400107	0.0299793	0.0103	0.0024	-0.0291599	0.0197214
rs11855853	BMI	C	T	0.0148	0.0029	-0.0311775	0.0329471	0.017	0.0026	0.0353366	0.0215256
rs11866815	BMI	C	T	0.0131	0.0027	0.0417388	0.0335749	0.0179	0.0025	-0.00807	0.022052
rs11889536	BMI	A	G	0.0202	0.0035	-0.0284509	0.0407826	0.0171	0.0032	-0.0051912	0.0266929
rs11915371	BMI	C	A	0.0218	0.0031	0.0865194	0.0360057	0.0108	0.0028	0.0779978	0.0235267
rs11945861	BMI	G	A	0.0138	0.0029	0.0334964	0.0344001	0.015	0.0027	-0.0125642	0.0225471
rs11971041	BMI	G	A	0.013	0.0044	0.0550904	0.0515943	0.0231	0.0041	-0.025247	0.0341181
rs11987383	BMI	C	A	0.0175	0.0038	0.130215	0.043953	0.0089	0.0035	0.0118756	0.0287663
rs12033257	BMI	A	G	0.0132	0.0027	0.0833677	0.03014	0.0168	0.0024	-0.0257901	0.0198074
rs12035349	BMI	G	A	0.0229	0.0039	0.0495489	0.0436272	0.016	0.0036	0.0003961	0.0286457
rs12041258	BMI	T	C	0.0128	0.003	-0.0359885	0.034672	0.0153	0.0027	-0.0468126	0.0227181
rs12042908	BMI	A	G	0.0179	0.0023	0.035415	0.0293238	0.0209	0.0022	-0.0319385	0.0192769
rs12044597	BMI	G	A	0.0126	0.0023	0.0548891	0.0290812	0.0138	0.0022	0.0506771	0.0191376
rs12098284	BMI	T	C	0.0156	0.0038	-0.077125	0.0441468	0.0205	0.0035	-0.0053468	0.0289604
rs12101393	BMI	C	G	0.0107	0.0031	-0.0527887	0.0353779	0.0144	0.0028	-0.0844047	0.0231541
rs12147845	BMI	T	C	0.0198	0.004	-0.0048836	0.0454103	0.0181	0.0037	0.0097847	0.0298317
rs1218822	BMI	A	G	0.0159	0.0025	-0.0212821	0.030765	0.0148	0.0023	-0.0170969	0.0201821
rs12189178	BMI	T	C	0.0359	0.0066	0.370735	0.0813617	0.0328	0.0062	0.0327697	0.0534806
rs1229057	BMI	T	C	0.0195	0.0039	0.0662635	0.0457496	0.0145	0.0036	0.0884577	0.0297771
rs12364470	BMI	G	T	0.0165	0.0032	-0.0091285	0.0390725	0.02	0.003	-0.0315955	0.0256651
rs12411886	BMI	A	C	0.0364	0.0042	0.0863672	0.0545209	0.0192	0.004	0.0704032	0.0359725
rs12417072	BMI	G	A	0.0084	0.0039	0.0819375	0.0448978	0.0161	0.0036	0.0705134	0.0295541
rs1241986	BMI	G	A	0.0073	0.0035	0.0094751	0.0410945	0.0132	0.0032	0.0684638	0.0268987
rs12420725	BMI	G	A	0.016	0.0054	-0.0717494	0.0633814	0.0271	0.0049	-0.0088642	0.0412955
rs12422552	BMI	G	C	0.0158	0.0029	-0.0032253	0.0329445	0.0123	0.0026	0.010958	0.021614
rs12429545	BMI	A	G	0.0336	0.0035	0.0528071	0.0435598	0.0291	0.0033	0.0036215	0.0286913
rs12439798	BMI	T	G	0.0109	0.0025	0.0653429	0.0293776	0.0139	0.0023	0.0053595	0.0192964
rs12443621	BMI	G	A	0.0076	0.0025	-0.0179868	0.0292166	0.0104	0.0023	0.0089055	0.0190976
rs12448257	BMI	A	G	0.0186	0.0029	-0.0339212	0.0356282	0.015	0.0027	0.125152	0.0233224
rs12448738	BMI	C	A	0.0153	0.0037	-0.0389777	0.0428871	0.0154	0.0033	0.0151333	0.0280378
rs12479233	BMI	T	A	0.0088	0.0025	0.003472	0.0290587	0.011	0.0023	0.0113596	0.0190999
rs12488237	BMI	C	T	0.0322	0.0052	0.0531016	0.0625402	0.016	0.0048	0.0826391	0.040755
rs12514473	BMI	T	C	0.0155	0.0029	-0.0102745	0.0337462	0.0167	0.0027	0.026227	0.0221898
rs12564992	BMI	G	A	0.0172	0.0037	-0.0564656	0.0465846	0.0207	0.0035	0.0143629	0.0305697
rs12574668	BMI	A	C	0.0209	0.0033	0.107386	0.0385481	0.0075	0.003	-0.0001021	0.0252832
rs12575252	BMI	G	C	0.0143	0.0024	-0.0046247	0.0307123	0.0219	0.0023	-0.031918	0.0201989
rs12577642	BMI	T	A	0.0185	0.0027	0.0748057	0.0312906	0.0228	0.0025	-0.0225145	0.0205118
rs12587412	BMI	T	G	0.0185	0.0025	-0.0202807	0.029141	0.0112	0.0023	-0.0276074	0.0191658
rs12593036	BMI	A	G	0.0139	0.0027	-0.106283	0.0317512	0.0154	0.0025	-0.0607784	0.0207763
rs12595158	BMI	C	T	0.0444	0.0073	0.134509	0.106463	0.0331	0.0069	0.0685105	0.070376
rs12595749	BMI	A	G	0.0145	0.0025	-0.0561284	0.0294764	0.0131	0.0023	-0.0083826	0.0192744
rs12602912	BMI	T	C	0.0154	0.0029	-0.0987816	0.0366983	0.0179	0.0027	-0.0948611	0.0240816
rs12609744	BMI	C	T	0.0098	0.0027	-0.0816725	0.0318576	0.0115	0.0025	-0.0595237	0.0209086
rs12615778	BMI	A	G	0.009	0.0027	-0.0527647	0.0319612	0.0103	0.0025	-0.0292197	0.0209511
rs12631248	BMI	G	C	0.0268	0.0043	-0.0635404	0.0520696	0.024	0.004	0.0866605	0.0341442
rs12655756	BMI	A	T	0.0136	0.0026	-0.0118682	0.0302208	0.015	0.0024	-0.0662534	0.0197883
rs12675063	BMI	T	A	0.0175	0.0036	-0.0580365	0.0455157	0.0141	0.0034	0.0189572	0.0298707
rs12680842	BMI	A	G	0.0169	0.0025	0.0066053	0.0313256	0.013	0.0024	-0.0506042	0.0205245
rs12694021	BMI	A	C	0.0115	0.0025	-0.0255989	0.0293665	0.0088	0.0023	0.0122503	0.019258
rs12705987	BMI	A	T	0.0086	0.0025	0.0115033	0.0295683	0.0181	0.0023	0.0113188	0.0193984
rs12731372	BMI	T	C	0.0142	0.0028	-0.0515725	0.0341526	0.0113	0.0026	-0.0474386	0.0223516
rs12776880	BMI	A	T	0.0119	0.0028	0.0160948	0.0323017	0.0103	0.0025	-0.0512728	0.0211276
rs1285245	BMI	G	C	0.017	0.0026	0.057946	0.0300632	0.0062	0.0024	0.0446427	0.0197285
rs12885454	BMI	C	A	0.0199	0.0024	-0.0613133	0.0303518	0.018	0.0023	-0.0094073	0.0199458
rs12888545	BMI	G	A	0.0175	0.0029	0.009584	0.0335368	0.0111	0.0027	-0.0137608	0.0219141
rs12922346	BMI	C	G	0.0124	0.0029	0.0169969	0.0330967	0.0135	0.0027	0.0142029	0.0217014
rs12939549	BMI	A	G	0.02	0.0023	0.0362475	0.0292432	0.0174	0.0022	0.0241173	0.0192175
rs1296328	BMI	A	C	0.02	0.0025	-0.0060924	0.0294143	0.0138	0.0023	-0.0020056	0.0193166
rs12964689	BMI	A	G	0.0224	0.0025	0.0267718	0.0291098	0.0201	0.0023	0.0404761	0.0190737
rs13047416	BMI	C	G	0.0157	0.0026	0.0373385	0.0301658	0.0152	0.0024	0.0238201	0.0197353
rs13072095	BMI	T	C	0.0108	0.0025	0.0076471	0.0308164	0.0077	0.0023	0.0492424	0.0201755
rs13110266	BMI	G	A	0.0099	0.0024	0.0497892	0.0295829	0.0142	0.0022	0.0084477	0.0193721
rs13174863	BMI	G	A	0.0103	0.0034	-0.0061004	0.0412888	0.027	0.0031	-0.0262717	0.0270709
rs13191362	BMI	A	G	0.0265	0.0036	0.107227	0.0441503	0.0208	0.0034	-0.0355543	0.0288632
rs13201877	BMI	G	A	0.0174	0.0035	0.10403	0.0431256	0.0102	0.0032	0.0244228	0.0282903
rs1320903	BMI	A	G	0.0255	0.0027	-0.0127199	0.0312982	0.0181	0.0024	0.0141998	0.0204828
rs13209872	BMI	G	C	0.0181	0.0026	0.0072852	0.0307513	0.0142	0.0024	-0.0179848	0.0201693
rs13209968	BMI	C	G	0.0136	0.0025	0.105834	0.029114	0.0096	0.0023	0.0743705	0.0191083
rs13227433	BMI	G	T	0.0182	0.003	-0.0016709	0.0331901	0.0149	0.0027	-0.0183116	0.021728
rs13227658	BMI	C	T	0.0131	0.0025	-0.0548685	0.0293104	0.0166	0.0023	-0.0035901	0.019242
rs1323068	BMI	G	A	0.0117	0.0027	0.0097235	0.0313028	0.0091	0.0025	0.0044305	0.0205297
rs13240600	BMI	A	G	0.0165	0.0033	-0.0361117	0.040243	0.0173	0.003	-0.100866	0.0264371
rs1324110	BMI	G	C	0.0092	0.0024	0.0197775	0.0293933	0.0102	0.0022	-0.0212724	0.0192829
rs13247665	BMI	C	T	0.0114	0.0026	-0.0024669	0.0302686	0.0142	0.0024	-0.0119958	0.0198224
rs13263601	BMI	C	A	0.0159	0.0026	-0.0602002	0.0305342	0.0137	0.0024	0.0186221	0.0199797
rs13290794	BMI	G	A	0.0118	0.0026	-0.0313918	0.0300846	0.0179	0.0024	0.0144183	0.0197817
rs13292976	BMI	T	C	0.0147	0.0025	-0.039497	0.0293243	0.0141	0.0023	-0.0015437	0.0192167
rs13321566	BMI	G	A	0.0144	0.0034	-0.050228	0.038678	0.0136	0.0031	-0.0762159	0.0254644
rs1333423	BMI	A	T	0.0177	0.0029	-0.0699175	0.0344669	0.0157	0.0027	-0.0093049	0.022596
rs13417156	BMI	C	T	0.0084	0.0024	0.012422	0.029375	0.0171	0.0023	-0.0368711	0.0192783
rs13432055	BMI	C	T	0.0107	0.0026	0.0147544	0.0322816	0.0132	0.0024	-0.0257043	0.0211989
rs1345148	BMI	C	T	0.0095	0.0025	-0.0737597	0.0296007	0.0119	0.0023	0.0036823	0.0194134
rs1358808	BMI	G	C	0.0119	0.0027	0.0315562	0.0309889	0.015	0.0024	0.0061218	0.0202709
rs1362910	BMI	A	G	0.0142	0.0024	0.0400219	0.0295157	0.0134	0.0023	0.0197209	0.0193969
rs1365466	BMI	C	T	0.0158	0.0027	-0.0006514	0.0333156	0.0096	0.0025	-0.0148227	0.0219039
rs1371108	BMI	A	C	0.014	0.0027	-0.0380081	0.0312926	0.0105	0.0024	-0.0099124	0.0204559
rs1394	BMI	G	A	0.0145	0.0025	0.027916	0.0302189	0.0149	0.0023	-0.027781	0.0198299
rs1405348	BMI	G	A	0.0187	0.0025	-0.0411536	0.0293328	0.0202	0.0023	0.0222128	0.0192747
rs1431659	BMI	A	G	0.0174	0.0028	-0.0016589	0.032925	0.0196	0.0026	0.0440652	0.0215836
rs1436343	BMI	G	A	0.0154	0.0025	0.0028936	0.0294755	0.0134	0.0023	-0.0157333	0.0193697
rs1437929	BMI	A	G	0.0123	0.0027	-0.0098269	0.0320452	0.0138	0.0025	-0.0209329	0.0210556
rs1451533	BMI	A	G	0.0171	0.0028	0.0328119	0.0328016	0.0151	0.0026	0.0148241	0.0215579
rs1452075	BMI	T	C	0.0099	0.0026	-0.0673468	0.0329422	0.0159	0.0025	-0.0161707	0.0216574
rs1454148	BMI	T	C	0.0072	0.0028	-0.108732	0.0329181	0.0131	0.0026	-0.0145034	0.0215576
rs1454687	BMI	C	G	0.0202	0.0025	-0.0627522	0.0291009	0.0172	0.0023	-0.0325742	0.0190841
rs1455137	BMI	C	A	0.0151	0.0024	0.0778392	0.0301284	0.0077	0.0022	-0.0129697	0.0197501
rs1477887	BMI	G	A	0.0091	0.0025	-0.0460556	0.0291994	0.0156	0.0023	-0.0026786	0.019163
rs1492767	BMI	T	C	0.0099	0.0023	0.0373744	0.0289946	0.009	0.0022	0.0038574	0.0190729
rs1512065	BMI	A	G	0.0126	0.003	0.0380737	0.0350111	0.0128	0.0028	0.0093216	0.0229847
rs1522569	BMI	T	G	0.0115	0.0032	-0.0056355	0.0376731	0.0151	0.003	0.0159139	0.0247484
rs1544459	BMI	C	T	0.0107	0.0023	0.0555883	0.0291964	0.0097	0.0022	0.0410237	0.0191452
rs1549293	BMI	C	T	0.0152	0.0024	0.0718934	0.0304139	0.0261	0.0023	0.0492693	0.0199385
rs1552717	BMI	A	T	0.0147	0.0036	0.0877146	0.0427267	0.0135	0.0033	0.014528	0.0281325
rs1554193	BMI	T	A	0.0112	0.0025	-0.0133047	0.0291627	0.0096	0.0023	0.0004331	0.0191253
rs156151	BMI	G	C	0.018	0.0031	0.0223235	0.0365545	0.0195	0.0029	0.0206965	0.0239093
rs159032	BMI	T	C	0.0085	0.003	0.0904955	0.033729	0.0149	0.0027	0.0018258	0.0221121
rs1593304	BMI	A	G	0.0092	0.0031	0.0192798	0.0362317	0.0124	0.0028	0.0666769	0.0238645
rs1608445	BMI	G	A	0.0082	0.0025	0.0104568	0.0295641	0.0099	0.0023	0.0241291	0.0193834
rs1625427	BMI	T	C	0.0142	0.0026	-0.0458841	0.0304252	0.0124	0.0024	0.0184856	0.0199404
rs1657930	BMI	G	A	0.0102	0.003	-0.105214	0.0368227	0.0129	0.0028	-0.0682235	0.0241504
rs1658820	BMI	T	G	0.011	0.0029	0.009902	0.0340986	0.0149	0.0027	0.0264199	0.0223531
rs1668633	BMI	T	C	0.0111	0.0025	0.0234355	0.0294284	0.0082	0.0023	0.0548234	0.0193189
rs16828086	BMI	C	G	0.0093	0.0026	-0.0052751	0.0301201	0.0108	0.0024	0.0153571	0.0197225
rs16851483	BMI	T	G	0.0355	0.005	0.0258174	0.0587119	0.0363	0.0046	0.0599308	0.0383637
rs16906845	BMI	G	A	0.0288	0.0053	0.0701773	0.0636582	0.0198	0.0049	-0.0181391	0.0417751
rs16907751	BMI	C	T	0.0259	0.0042	-0.0471274	0.0499946	0.0161	0.0039	-0.0225143	0.0326982
rs16932761	BMI	G	A	0.0157	0.0029	0.0414645	0.0337275	0.0117	0.0026	-0.0206825	0.022056
rs16966801	BMI	G	A	0.0145	0.0031	0.0345186	0.0366862	0.0105	0.0029	-0.0005433	0.0240026
rs1700137	BMI	C	T	0.0113	0.0027	0.121582	0.0316459	0.0108	0.0025	0.0705201	0.020805
rs17014375	BMI	G	T	0.0127	0.0037	0.0258214	0.0427912	0.019	0.0034	0.0381762	0.0282486
rs17035438	BMI	A	G	0.0175	0.0043	-0.162611	0.0499684	0.019	0.0039	-0.0148715	0.0326654
rs17056301	BMI	C	T	0.0112	0.0028	-0.042405	0.0334499	0.0104	0.0026	-0.0516861	0.0220305
rs17094222	BMI	C	T	0.0255	0.0029	0.0055461	0.0356391	0.0128	0.0027	0.0513023	0.0233969
rs17096552	BMI	G	A	0.0095	0.0037	-0.0581973	0.0429359	0.0189	0.0034	0.0067048	0.0280514
rs17105272	BMI	T	C	0.0082	0.0027	0.0535622	0.0310655	0.0136	0.0025	0.0405286	0.0204288
rs17203016	BMI	G	A	0.017	0.003	0.0456023	0.0362941	0.0155	0.0028	0.0442763	0.0238767
rs17207196	BMI	C	T	0.0244	0.0026	-0.0167048	0.0294948	0.0203	0.0024	0.0030478	0.0193167
rs1730859	BMI	G	A	0.0124	0.0025	0.0155951	0.0308599	0.0114	0.0023	0.0559068	0.0202456
rs17327461	BMI	T	C	0.0133	0.0024	-0.0159505	0.0293532	0.0127	0.0022	-0.0242701	0.0192743
rs17391694	BMI	T	C	0.0301	0.0036	0.0733063	0.0419362	0.0328	0.0033	0.0055346	0.027394
rs17446091	BMI	C	T	0.0102	0.0029	-0.0015866	0.0364122	0.0138	0.0027	0.0286062	0.0239802
rs17522122	BMI	T	G	0.017	0.0024	0.0035412	0.0292003	0.0167	0.0022	0.0464292	0.0191959
rs17531363	BMI	A	C	0.0091	0.0027	0.0593814	0.0320506	0.0151	0.0025	-0.015677	0.0209696
rs17538472	BMI	T	C	0.0163	0.0032	-0.018352	0.0367111	0.0113	0.0029	-0.026166	0.0241033
rs17551974	BMI	C	A	0.0138	0.0032	0.0433888	0.0374036	0.0121	0.0029	-0.0314872	0.0245493
rs17608150	BMI	T	C	0.0192	0.0044	0.0384819	0.0534307	0.0179	0.0041	0.0411763	0.0350756
rs17636031	BMI	C	T	0.0133	0.0027	-0.060423	0.0321412	0.0168	0.0025	-0.0343164	0.0210737
rs17681451	BMI	G	A	0.0242	0.0046	-0.138322	0.0535076	0.0194	0.0042	-0.084312	0.0351499
rs17681708	BMI	C	T	0.0118	0.0027	0.0562101	0.0309745	0.0103	0.0024	0.0320078	0.0202842
rs17724992	BMI	A	G	0.0174	0.0027	-0.0821299	0.0329266	0.017	0.0025	-0.0497741	0.0216017
rs17757975	BMI	T	C	0.0185	0.0036	0.000311	0.0409233	0.0138	0.0033	-0.0184534	0.0268971
rs17806379	BMI	C	T	0.0216	0.0033	0.0165696	0.0376706	0.0289	0.003	0.0084494	0.0247392
rs17820822	BMI	T	G	0.0137	0.0026	-0.0242068	0.0303379	0.0145	0.0024	0.0083887	0.0198836
rs1782507	BMI	G	T	0.0155	0.0026	0.0152915	0.0306134	0.0112	0.0024	0.0682795	0.0200489
rs1787267	BMI	G	C	0.0327	0.0052	0.111659	0.0606609	0.0169	0.0047	-0.0423288	0.0397262
rs1789165	BMI	A	G	0.0114	0.0024	0.0368552	0.0300709	0.0142	0.0023	-0.0017428	0.0198002
rs1814170	BMI	A	T	0.0205	0.0041	-0.0203554	0.0486579	0.0157	0.0037	-0.0473981	0.0320183
rs1819844	BMI	A	G	0.0152	0.0031	-0.0489601	0.0387291	0.0142	0.0029	-0.0008676	0.0254088
rs1852006	BMI	G	A	0.0179	0.0026	0.0032478	0.0303485	0.0136	0.0024	-0.0267036	0.0199152
rs1853639	BMI	G	A	0.0114	0.0027	0.048318	0.0301912	0.0106	0.0024	0.0301999	0.0197755
rs1865341	BMI	T	C	0.0106	0.0029	0.017375	0.0342051	0.0097	0.0027	0.0218051	0.0224579
rs1866510	BMI	C	T	0.0051	0.0026	0.0701032	0.0305562	0.0124	0.0024	-0.0537402	0.0200176
rs1884389	BMI	C	T	0.0062	0.0025	-0.0030785	0.0294244	0.014	0.0023	-0.0379599	0.0192844
rs1884897	BMI	G	A	0.0207	0.0024	-0.0509067	0.030235	0.0169	0.0023	-0.0900424	0.0197859
rs1899689	BMI	T	C	0.0131	0.0024	0.0208511	0.0298016	0.012	0.0022	-0.0038122	0.0195956
rs1899951	BMI	T	C	0.0153	0.0034	-0.0042491	0.0442833	0.0163	0.0032	-0.0073094	0.0291816
rs1903579	BMI	C	G	0.0123	0.0025	-0.036037	0.0292543	0.0099	0.0023	-0.0310853	0.0191346
rs1909586	BMI	G	T	0.0133	0.0026	0.0148357	0.0301061	0.0076	0.0024	-0.0083666	0.019715
rs1927790	BMI	C	T	0.0161	0.0024	-0.0261693	0.0295437	0.0135	0.0022	0.0150245	0.0194187
rs1928295	BMI	T	C	0.0118	0.0023	-0.0494311	0.0293458	0.016	0.0022	-0.032287	0.0192817
rs1937684	BMI	A	T	0.0083	0.0026	0.0449994	0.0307605	0.0136	0.0024	0.060377	0.0201062
rs1941697	BMI	A	G	0.0113	0.0025	0.0750012	0.0291889	0.012	0.0023	0.0523651	0.0191719
rs1943477	BMI	C	T	0.0214	0.005	0.0347228	0.0631903	0.0149	0.0047	-0.128618	0.0413783
rs1951455	BMI	C	T	0.0144	0.0028	0.0363304	0.032306	0.015	0.0026	-0.0050428	0.0211715
rs1956151	BMI	G	A	0.0126	0.0032	-0.0184331	0.0384015	0.0131	0.0029	-0.0227026	0.0252359
rs1973993	BMI	C	T	0.0204	0.0025	0.0133611	0.0296587	0.0176	0.0023	0.0605304	0.0194335
rs1982441	BMI	T	G	0.0146	0.0037	0.0242015	0.0431428	0.0176	0.0034	-0.0193907	0.0283072
rs2010281	BMI	G	A	0.0114	0.0025	-0.0173232	0.0307133	0.0183	0.0023	-0.0334128	0.0200919
rs2012927	BMI	A	G	0.014	0.0025	0.007491	0.0313567	0.014	0.0023	-0.0245848	0.0205874
rs2030342	BMI	T	C	0.0159	0.0025	-0.0194941	0.0293873	0.0129	0.0023	-0.0014116	0.0192299
rs2033529	BMI	G	A	0.0205	0.0026	-0.000966	0.0322092	0.0201	0.0024	0.0065975	0.0211195
rs2075205	BMI	A	T	0.0102	0.0025	0.0304113	0.0295942	0.0123	0.0023	0.0016033	0.0193608
rs2075650	BMI	A	G	0.0218	0.0034	0.0400641	0.0410985	0.0262	0.0031	0.0177184	0.0270025
rs208015	BMI	T	C	0.0365	0.0049	0.12321	0.0579178	0.0348	0.0045	-0.0185256	0.0380962
rs2080454	BMI	C	A	0.0147	0.0024	0.0157637	0.0299628	0.0103	0.0023	-0.0286792	0.0197019
rs2122042	BMI	T	G	0.0237	0.0029	0.0563427	0.0357863	0.0225	0.0027	0.0208919	0.0235407
rs2124499	BMI	G	C	0.0136	0.0024	-0.0264769	0.0301493	0.0104	0.0023	-0.0466136	0.0198134
rs2143253	BMI	G	A	0.0133	0.0037	-0.022311	0.0442687	0.0184	0.0034	-0.0138975	0.0289792
rs2154297	BMI	C	T	0.0109	0.0027	-0.0591895	0.0317787	0.0127	0.0025	-0.0763116	0.0209258
rs215632	BMI	A	G	0.0182	0.0026	0.0464384	0.0301947	0.0128	0.0024	-0.0514247	0.0198335
rs2160077	BMI	A	G	0.0102	0.0024	-0.0472154	0.0294366	0.0078	0.0022	-0.025596	0.0193152
rs2163188	BMI	C	G	0.0103	0.0025	0.0718462	0.0291062	0.017	0.0023	-0.0012298	0.0191197
rs2170382	BMI	T	C	0.0166	0.0039	0.0769618	0.0460552	0.0199	0.0036	0.0524342	0.029995
rs2174307	BMI	C	G	0.0155	0.0025	0.0080622	0.0294661	0.0075	0.0023	-0.001203	0.0193193
rs217671	BMI	G	A	0.0169	0.0028	0.0296486	0.0326803	0.0132	0.0026	0.023598	0.0214165
rs2185027	BMI	C	A	0.0135	0.0025	0.0605706	0.0322219	0.0154	0.0024	0.0435322	0.0211795
rs2190788	BMI	T	G	0.0116	0.0027	-0.0104749	0.0312727	0.0147	0.0025	0.0100761	0.0205334
rs2192158	BMI	A	G	0.0126	0.0025	-0.0130483	0.0292551	0.0146	0.0023	-0.0247432	0.0191632
rs2228213	BMI	G	A	0.0151	0.0025	-0.0324811	0.0305257	0.0148	0.0023	-0.0138422	0.0200478
rs223051	BMI	T	C	0.008	0.0027	0.0103024	0.0308963	0.0127	0.0024	-0.0257292	0.0202844
rs2282231	BMI	T	C	0.0171	0.0031	0.0362872	0.0357241	0.0153	0.0028	0.0181396	0.0233827
rs2283093	BMI	T	C	0.013	0.0031	0.0692484	0.0361097	0.0123	0.0028	0.0754628	0.0236529
rs2293605	BMI	C	T	0.0179	0.0039	0.212611	0.0446072	0.0106	0.0036	0.0445773	0.0293389
rs2304130	BMI	A	G	0.0148	0.0042	-0.0827045	0.0519261	0.0179	0.0039	0.0595775	0.0340554
rs2304607	BMI	G	A	0.0343	0.0036	-0.019785	0.0427523	0.0232	0.0033	0.0203804	0.0281514
rs2307022	BMI	A	G	0.0148	0.0025	-0.0374456	0.0309265	0.0121	0.0023	0.0301425	0.0202744
rs2356865	BMI	C	T	0.0122	0.0027	0.0540518	0.0317827	0.0099	0.0025	0.046849	0.0208344
rs2357760	BMI	A	G	0.0131	0.0025	0.0603353	0.0312062	0.0159	0.0023	0.0069666	0.0204899
rs2365389	BMI	C	T	0.0177	0.0024	0.0966732	0.0296421	0.0165	0.0022	0.0134185	0.0194627
rs2367112	BMI	T	G	0.0088	0.0023	0.0171253	0.0291052	0.0126	0.0022	-0.0011243	0.0190935
rs2425241	BMI	C	T	0.0233	0.0049	0.13166	0.0540859	0.0132	0.0045	0.0818595	0.035305
rs2425857	BMI	A	G	0.0118	0.0025	0.021129	0.0293033	0.0115	0.0023	-0.042189	0.0191636
rs2429150	BMI	C	A	0.0111	0.0025	-0.0172441	0.0297752	0.0088	0.0023	-0.01979	0.0194853
rs2479958	BMI	A	G	0.0133	0.0026	0.0256702	0.0294259	0.0135	0.0024	-0.0095085	0.0192907
rs248139	BMI	A	G	0.0116	0.0031	0.0129192	0.0366956	0.0106	0.0028	0.0010786	0.0240612
rs2481665	BMI	T	C	0.0187	0.0024	-0.0095957	0.0292598	0.0142	0.0022	0.0266723	0.0191945
rs2491864	BMI	A	G	0.0169	0.003	-0.030628	0.0352012	0.0115	0.0027	0.0217861	0.0230852
rs2504674	BMI	G	C	0.0127	0.0025	-0.0017412	0.0294025	0.0112	0.0023	0.0122676	0.0192109
rs2516739	BMI	G	A	0.0158	0.0029	0.139571	0.0352526	0.0153	0.0027	0.0864095	0.0230738
rs2543132	BMI	C	G	0.0162	0.0032	0.0545805	0.0376149	0.0124	0.0029	0.0557831	0.0246122
rs25832	BMI	A	G	0.0113	0.0028	0.0164951	0.0324692	0.015	0.0026	0.0080846	0.0212812
rs2605603	BMI	G	A	0.0074	0.0023	-0.0166	0.0291731	0.0132	0.0022	-0.0088962	0.0191156
rs2619976	BMI	T	C	0.0034	0.0026	0.0150188	0.0297078	0.0146	0.0024	0.023003	0.0194932
rs262956	BMI	T	G	0.0143	0.0026	0.0166051	0.0304757	0.0094	0.0024	0.0094496	0.0199842
rs2631681	BMI	C	T	0.0093	0.0025	-0.0959803	0.0310377	0.0115	0.0023	-0.0674295	0.0203576
rs2634047	BMI	G	C	0.0148	0.0029	0.0589413	0.0341951	0.0126	0.0027	0.018049	0.0224368
rs2680648	BMI	T	C	0.0156	0.003	-0.0272227	0.0344135	0.0161	0.0027	-0.0489941	0.022529
rs2710323	BMI	C	T	0.0179	0.0023	0.010092	0.0291861	0.0104	0.0022	-0.0185022	0.0191824
rs2721965	BMI	A	C	0.0136	0.0026	-0.0260914	0.0307781	0.0186	0.0024	-0.0352844	0.0202004
rs2724861	BMI	G	A	0.0089	0.0024	0.0168502	0.0295186	0.0086	0.0022	-0.0271165	0.019369
rs2731222	BMI	A	C	0.0122	0.0028	-0.0348338	0.0329192	0.0128	0.0026	-0.0406553	0.0215712
rs2733287	BMI	C	A	0.015	0.0025	0.0633498	0.0291224	0.0131	0.0023	-0.0044244	0.0190929
rs273697	BMI	G	A	0.0125	0.0025	0.0433517	0.0291411	0.0058	0.0023	0.0080291	0.0191272
rs2768950	BMI	A	G	0.0094	0.0027	0.0746046	0.0327662	0.0139	0.0025	0.0106188	0.0214442
rs2781668	BMI	T	C	0.0169	0.0034	0.0824183	0.0389658	0.017	0.0031	0.0491119	0.025594
rs2820311	BMI	G	A	0.0267	0.0026	0.0291727	0.0307706	0.0212	0.0024	0.0447616	0.0201701
rs28350	BMI	A	G	0.0193	0.0033	-0.0237869	0.0380867	0.016	0.003	-0.0028332	0.0249895
rs2836961	BMI	C	A	0.0109	0.0024	-0.0387004	0.0300369	0.0096	0.0023	0.0035392	0.0197095
rs2838006	BMI	C	T	0.0128	0.0026	-0.0471053	0.0304662	0.0145	0.0024	-0.0434363	0.0199835
rs284227	BMI	C	T	0.0153	0.0027	0.0656122	0.0338509	0.0154	0.0025	0.025885	0.0222523
rs2842385	BMI	G	A	0.0055	0.0031	0.119403	0.0364238	0.013	0.0029	0.0552666	0.023936
rs2850969	BMI	C	T	0.0166	0.0035	-0.0724825	0.0411255	0.0161	0.0032	-0.0502702	0.0271197
rs2866816	BMI	T	C	0.007	0.0028	0.0265494	0.0331733	0.0168	0.0026	0.0599064	0.021764
rs2875762	BMI	C	G	0.0139	0.0029	0.0249985	0.0342205	0.013	0.0027	0.0013789	0.0223706
rs2890652	BMI	C	T	0.0215	0.0034	0.105347	0.0395386	0.015	0.0031	0.0082207	0.0259219
rs29938	BMI	C	T	0.0168	0.0025	0.0534766	0.0307225	0.015	0.0023	0.0170037	0.0201561
rs310618	BMI	C	T	0.0076	0.0026	0.0596008	0.0313577	0.0135	0.0024	0.0032003	0.0206291
rs3134353	BMI	T	A	0.0137	0.0026	-0.0013172	0.0299078	0.0119	0.0024	0.0063733	0.0196002
rs326889	BMI	C	T	0.0156	0.0025	0.006161	0.0297886	0.0103	0.0023	0.0056562	0.0195581
rs329124	BMI	A	G	0.0129	0.0025	-0.0102223	0.0295305	0.0139	0.0023	-0.0541831	0.0193662
rs329277	BMI	G	T	0.0103	0.0025	-0.0714447	0.0291977	0.0082	0.0023	-0.0469704	0.0192003
rs329651	BMI	T	G	0.0138	0.0031	0.0506581	0.0367792	0.0181	0.0028	0.0369234	0.0241393
rs331949	BMI	C	T	0.0111	0.0024	-0.0316661	0.0301867	0.0092	0.0023	-0.0129707	0.0197873
rs340025	BMI	C	T	0.0105	0.0024	0.0319404	0.0295348	0.014	0.0022	0.0157674	0.0193937
rs355777	BMI	C	G	0.017	0.0025	0.0260989	0.0296866	0.0143	0.0023	0.0290893	0.019471
rs368863	BMI	C	T	0.0155	0.0029	0.0108316	0.0337465	0.0074	0.0027	0.0235884	0.0221361
rs3731544	BMI	A	C	0.024	0.0046	-0.0793435	0.0552787	0.0192	0.0042	0.0679494	0.0361401
rs3736485	BMI	A	G	0.0108	0.0024	-0.0029957	0.0293042	0.0159	0.0022	0.0252325	0.0192144
rs3739733	BMI	A	G	0.0182	0.0031	0.0300665	0.0351197	0.0062	0.0028	0.0377354	0.0229391
rs3753549	BMI	C	T	0.0189	0.0036	-0.0546375	0.0431743	0.0175	0.0033	-0.0223269	0.0284319
rs3781099	BMI	T	C	0.0251	0.0045	0.0559755	0.0532867	0.0127	0.0041	-0.0052714	0.034714
rs3800229	BMI	T	G	0.0137	0.0025	0.0413561	0.0323211	0.0194	0.0024	0.0455342	0.0212302
rs3800649	BMI	A	G	0.012	0.0028	0.0028813	0.0325539	0.0123	0.0026	0.0135989	0.0214013
rs3803286	BMI	A	G	0.0179	0.0026	0.0167542	0.0307724	0.0172	0.0024	-0.0435905	0.0202393
rs3807566	BMI	G	T	0.0125	0.0025	-0.0020363	0.0293526	0.0137	0.0023	0.0380757	0.0192532
rs3822683	BMI	A	G	0.0164	0.003	0.0152383	0.0352261	0.0115	0.0027	0.0207481	0.0231095
rs3826705	BMI	C	T	0.0138	0.0039	-0.0128879	0.0455367	0.0151	0.0036	-0.0572465	0.0298535
rs3844598	BMI	G	A	0.0078	0.0025	0.0755862	0.0291772	0.0113	0.0023	0.0078498	0.019141
rs3849570	BMI	A	C	0.0149	0.0025	-0.0374676	0.0305269	0.0111	0.0023	-0.0596621	0.0200196
rs3850422	BMI	G	A	0.0151	0.0024	-0.0313204	0.0294628	0.0083	0.0022	0.0232013	0.0193502
rs3851083	BMI	G	A	0.0081	0.0024	0.0812453	0.029412	0.0112	0.0022	-0.0203357	0.0192856
rs3887080	BMI	A	G	0.0136	0.0038	0.0011733	0.043873	0.0207	0.0035	-0.0328293	0.0286398
rs3902951	BMI	G	T	0.0151	0.0028	0.0065288	0.0344793	0.012	0.0026	0.0173655	0.0226825
rs3915844	BMI	A	G	0.014	0.0036	0.0454022	0.0432813	0.0157	0.0033	-0.0197955	0.0283609
rs39654	BMI	G	A	0.0143	0.0025	-0.0743315	0.0292678	0.0176	0.0023	-0.0224732	0.0192003
rs40067	BMI	G	A	0.0224	0.0033	-0.0997163	0.0388237	0.028	0.0031	-0.0720825	0.0254256
rs40245	BMI	A	T	0.0092	0.0026	-0.0608144	0.0305372	0.0107	0.0024	-0.068417	0.0200904
rs4077093	BMI	T	G	0.0143	0.0032	-0.105692	0.0355942	0.0101	0.0029	-0.0496808	0.0233925
rs4148155	BMI	A	G	0.0183	0.0037	-0.0133597	0.0456379	0.0203	0.0035	-0.0451801	0.0300849
rs419261	BMI	T	C	0.0097	0.0024	-0.001936	0.0295107	0.013	0.0022	0.0061327	0.0194053
rs4273371	BMI	C	T	0.014	0.0023	0.0341384	0.0291025	0.0087	0.0022	0.0280745	0.0190939
rs4278019	BMI	A	T	0.0118	0.0028	0.0046268	0.0322501	0.0092	0.0025	-0.0380834	0.0211793
rs427943	BMI	C	A	0.0175	0.0025	0.114393	0.0293891	0.0177	0.0023	0.0622311	0.0192804
rs4284600	BMI	C	T	0.0112	0.0025	0.0127438	0.02925	0.0117	0.0023	-0.0152032	0.0192422
rs4303732	BMI	T	C	0.0139	0.0025	0.0133135	0.0296386	0.0185	0.0023	-0.0431352	0.019468
rs4307239	BMI	G	A	0.008	0.0025	-0.0031314	0.029245	0.0141	0.0023	-0.0352304	0.0191759
rs4366093	BMI	C	T	0.0106	0.0027	0.0719808	0.0310976	0.0133	0.0025	-0.0028287	0.0204792
rs4372296	BMI	C	A	0.0085	0.003	0.0327134	0.0350615	0.0184	0.0027	0.0128214	0.0230617
rs4372836	BMI	T	C	0.0113	0.0025	-0.0119986	0.0315661	0.0152	0.0024	0.0235669	0.0207163
rs450231	BMI	G	A	0.0103	0.0029	-0.0466979	0.0339063	0.0122	0.0027	0.0090853	0.0222312
rs4516268	BMI	C	A	0.0197	0.003	0.0488539	0.036837	0.0222	0.0028	0.0246643	0.0241819
rs4518345	BMI	G	A	0.0073	0.0028	-0.0022174	0.0323559	0.0149	0.0026	-0.0251558	0.0212442
rs453520	BMI	C	T	0.0161	0.0025	-0.0140898	0.0294728	0.012	0.0023	-0.0363632	0.0193642
rs4624596	BMI	T	C	0.0124	0.0032	-0.0282139	0.0388178	0.0114	0.003	0.0144045	0.0254947
rs4639527	BMI	G	A	0.02	0.0027	0.0253679	0.0314971	0.0136	0.0025	-0.0061577	0.0206495
rs4653017	BMI	T	C	0.0112	0.0027	0.0572846	0.0314019	0.0125	0.0025	0.0922454	0.0205337
rs4670626	BMI	C	T	0.0058	0.0026	-0.0002976	0.0305612	0.012	0.0024	0.0088728	0.0200264
rs4671328	BMI	T	G	0.0213	0.0025	0.0438473	0.0295258	0.0215	0.0023	0.0372407	0.0193166
rs4673553	BMI	G	T	0.0116	0.0025	0.0781321	0.0292828	0.0153	0.0023	0.0729682	0.0192409
rs4676084	BMI	A	G	0.0139	0.0025	0.0304737	0.0296228	0.0083	0.0023	-0.0345792	0.0193871
rs4718966	BMI	T	C	0.0092	0.0025	0.0089692	0.0296305	0.0138	0.0023	-0.0093533	0.0194403
rs4722398	BMI	T	C	0.0124	0.0037	-0.0294944	0.0422544	0.0161	0.0034	-0.0592787	0.0278326
rs4722672	BMI	C	T	0.0134	0.003	0.0213809	0.0381463	0.012	0.0028	0.0565889	0.0250509
rs4725984	BMI	C	T	0.013	0.0025	0.11481	0.0305106	0.0122	0.0023	0.0387138	0.0199955
rs4737183	BMI	A	G	0.0044	0.0025	-0.0316408	0.0292289	0.0149	0.0023	-0.0312962	0.0191659
rs4740383	BMI	A	G	0.0154	0.0026	0.0218725	0.0297596	0.0117	0.0024	0.0030108	0.0194899
rs4744275	BMI	A	G	0.0137	0.0026	-0.0705442	0.0331071	0.0165	0.0024	-0.0289912	0.0217232
rs4759073	BMI	G	A	0.0161	0.0025	0.0917711	0.0295271	0.0095	0.0023	0.0619466	0.0193635
rs4759228	BMI	G	C	0.017	0.0028	0.0353618	0.0318836	0.0144	0.0026	-0.002821	0.0209567
rs4764949	BMI	A	G	0.0177	0.0026	0.003035	0.0311337	0.0169	0.0024	0.0133216	0.0204513
rs4766710	BMI	A	G	0.0196	0.005	0.125016	0.0582094	0.0233	0.0045	-0.0274922	0.0380614
rs4814512	BMI	A	C	0.0137	0.003	-0.100222	0.0351028	0.0134	0.0028	-0.051138	0.0230719
rs4820408	BMI	T	G	0.0165	0.0024	0.0411388	0.0296704	0.0136	0.0022	-0.0225775	0.0194454
rs4841659	BMI	T	C	0.0154	0.0025	0.0107825	0.0291761	0.0137	0.0023	-0.0066639	0.0191809
rs4858193	BMI	T	C	0.0103	0.0028	-0.012631	0.0324414	0.0163	0.0026	0.0435259	0.0213964
rs4864201	BMI	T	C	0.0149	0.0024	-0.0046986	0.0305176	0.0131	0.0023	0.0102421	0.0200394
rs487060	BMI	T	C	0.0118	0.0023	0.102791	0.0292276	0.0103	0.0022	0.0506878	0.019153
rs4906908	BMI	G	T	0.0082	0.0025	0.0331808	0.0291366	0.0114	0.0023	0.0114645	0.0190801
rs4936175	BMI	C	T	0.0107	0.0025	0.0199538	0.0292538	0.0158	0.0023	-0.0136046	0.0191873
rs4936671	BMI	C	G	0.0062	0.0026	-0.0514325	0.0305028	0.012	0.0024	-0.0230916	0.0200523
rs4969387	BMI	G	C	0.0115	0.0029	-0.0099356	0.0330035	0.0154	0.0027	-0.0214693	0.0216634
rs498240	BMI	G	A	0.0273	0.0049	-0.0528323	0.0546823	0.0273	0.0045	-0.0539653	0.036038
rs4985155	BMI	A	G	0.0153	0.0025	0.0726463	0.0308297	0.0059	0.0023	0.0285418	0.0202452
rs4986044	BMI	C	T	0.0181	0.0024	0.0374775	0.0292416	0.0173	0.0022	-0.0236633	0.0192211
rs5396	BMI	C	T	0.016	0.0026	0.0809841	0.0325696	0.0143	0.0024	-0.0207463	0.0212933
rs555267	BMI	T	G	0.0135	0.0025	-0.0607521	0.0308512	0.0134	0.0023	0.0143644	0.0202522
rs559267	BMI	G	A	0.0141	0.0025	-0.0229813	0.0311028	0.0081	0.0023	0.0052078	0.0203384
rs573455	BMI	G	A	0.0104	0.0024	-0.0308675	0.029067	0.0076	0.0022	-0.0292919	0.0191551
rs577525	BMI	C	T	0.0156	0.0025	-0.0307729	0.0293582	0.0169	0.0023	-0.0721338	0.0192348
rs580438	BMI	T	C	0.0106	0.0027	0.0283437	0.0310309	0.0096	0.0024	0.0187471	0.0203307
rs6011457	BMI	T	A	0.0089	0.0025	0.0046022	0.0291264	0.012	0.0023	-0.0057299	0.0191034
rs6019482	BMI	C	T	0.019	0.0034	-0.135052	0.0389758	0.0166	0.0031	-0.11427	0.0256501
rs6121381	BMI	T	A	0.0175	0.0034	-0.0068859	0.0400808	0.0087	0.0032	0.0591072	0.0263713
rs6138482	BMI	T	C	0.0145	0.0029	0.0528912	0.0363211	0.0145	0.0027	0.0044751	0.023791
rs6142096	BMI	A	G	0.0114	0.0025	0.0974263	0.0291594	0.0134	0.0023	0.0485773	0.019125
rs621042	BMI	C	A	0.0112	0.0025	-0.0006237	0.029277	0.0101	0.0023	-0.0717329	0.019194
rs6235	BMI	G	C	0.0207	0.0028	0.0240311	0.0328322	0.0151	0.0026	0.0558322	0.0215374
rs629443	BMI	T	G	0.0069	0.0028	0.0613468	0.0343349	0.0131	0.0026	0.0229377	0.0224558
rs6443750	BMI	C	T	0.0159	0.0031	0.004179	0.0367543	0.0151	0.0029	-0.0167371	0.0241546
rs6448587	BMI	A	C	0.0127	0.0032	0.0677221	0.0387727	0.0168	0.003	0.0225065	0.025434
rs6449531	BMI	G	A	0.0098	0.0026	-0.0066008	0.0302414	0.0113	0.0024	0.0503997	0.0198907
rs6461115	BMI	A	G	0.0128	0.0027	-0.0015704	0.0351703	0.0137	0.0026	-0.0573744	0.02303
rs6463489	BMI	T	C	0.0159	0.0038	-0.0270199	0.0461759	0.0164	0.0035	-0.0399615	0.0302396
rs6474945	BMI	G	T	0.0187	0.0023	0.0302697	0.0293192	0.019	0.0022	1.69e-05	0.0192128
rs6477694	BMI	C	T	0.014	0.0024	0.0414592	0.0305222	0.0126	0.0023	-0.0310331	0.0199946
rs651548	BMI	A	G	0.0127	0.0026	0.014043	0.0303665	0.015	0.0024	0.0081428	0.0199451
rs6545714	BMI	G	A	0.0213	0.0024	0.0520216	0.0297414	0.0192	0.0022	-0.0091201	0.0195204
rs6564360	BMI	G	A	0.0109	0.0032	-0.0134068	0.0374289	0.0146	0.0029	0.0104518	0.0245421
rs6569648	BMI	C	T	0.0152	0.0028	0.238686	0.033966	0.0116	0.0026	0.162209	0.0222808
rs6577584	BMI	G	T	0.013	0.0026	-0.0067761	0.0307719	0.0111	0.0024	-0.012729	0.0201532
rs6587552	BMI	A	G	0.0178	0.0029	-0.0503018	0.0345355	0.0153	0.0027	0.0116789	0.0225971
rs6595205	BMI	C	G	0.0092	0.0024	-0.0148996	0.0291654	0.0131	0.0022	-0.0198501	0.0191372
rs6606686	BMI	G	C	0.0132	0.0025	-0.0330911	0.0311648	0.0178	0.0023	0.0052191	0.0204206
rs6690764	BMI	G	A	0.0166	0.0033	-0.104066	0.0356643	0.0129	0.003	0.0098111	0.0234334
rs6700816	BMI	A	T	0.0447	0.0073	0.0371969	0.0842945	0.0283	0.0068	-0.0153064	0.0562338
rs6700838	BMI	C	T	0.016	0.0025	0.0308576	0.029551	0.0166	0.0023	0.0510841	0.01939
rs6710871	BMI	A	G	0.0178	0.0035	0.0747589	0.0420629	0.0218	0.0032	0.0486397	0.0274748
rs6711584	BMI	A	G	0.0111	0.0025	0.0649933	0.0293754	0.0138	0.0023	0.0280256	0.0192329
rs6713781	BMI	G	C	0.0135	0.0026	-0.0076115	0.0300111	0.014	0.0023	0.0284818	0.0196494
rs6720868	BMI	T	C	0.0124	0.0027	-0.0261043	0.0313521	0.0169	0.0024	-0.105443	0.020564
rs6738445	BMI	C	T	0.0116	0.0026	0.113802	0.0322443	0.0144	0.0024	0.0501661	0.0212016
rs6764533	BMI	A	G	0.0115	0.0026	0.0765128	0.0303265	0.0095	0.0024	-0.0060135	0.0198781
rs676749	BMI	T	A	0.0108	0.0025	0.0523388	0.0290655	0.0084	0.0023	-0.0019589	0.0190823
rs6767619	BMI	C	G	0.0129	0.0026	0.0015357	0.0308372	0.013	0.0024	-0.0230337	0.0202422
rs6786582	BMI	C	T	0.012	0.0026	-0.0297568	0.0327332	0.0197	0.0025	-0.034866	0.0215355
rs6804181	BMI	A	T	0.0185	0.0034	-7.88e-05	0.039013	0.0107	0.0031	0.0289285	0.0255508
rs6804842	BMI	G	A	0.0182	0.0024	0.0409856	0.0294994	0.0106	0.0022	0.0148168	0.0193314
rs6818414	BMI	C	T	0.0085	0.0025	0.037724	0.0291653	0.0099	0.0023	-0.0104842	0.0191668
rs6827083	BMI	G	A	0.0152	0.0024	0.0140938	0.0293903	0.0066	0.0022	0.0120457	0.0192896
rs6843738	BMI	G	A	0.0129	0.0025	-0.0341403	0.0309839	0.0091	0.0023	0.0054838	0.0203429
rs6877851	BMI	G	C	0.0112	0.003	0.109816	0.0346502	0.0124	0.0027	0.0564486	0.0227612
rs6879326	BMI	C	T	0.0139	0.0025	0.0809169	0.0291735	0.0068	0.0023	-0.0291251	0.0191061
rs6900723	BMI	C	T	0.0107	0.0027	0.0666213	0.0311423	0.0116	0.0025	0.0195843	0.0204622
rs6919443	BMI	G	A	0.0102	0.0025	0.014005	0.0296003	0.0085	0.0023	0.0414191	0.0193714
rs6938239	BMI	G	A	0.0228	0.0036	0.171298	0.0417782	0.0322	0.0033	0.0727192	0.0275081
rs6968554	BMI	G	A	0.0106	0.0024	-0.0564406	0.0302786	0.0103	0.0023	-0.0994823	0.019832
rs7006629	BMI	T	C	0.012	0.0025	-0.0018587	0.0290836	0.0101	0.0023	-0.0116905	0.0190795
rs7024334	BMI	T	G	0.0123	0.0028	-0.106947	0.0350701	0.0159	0.0026	-0.0381371	0.023012
rs7042372	BMI	A	G	0.012	0.0026	0.045392	0.030976	0.0125	0.0024	-0.0188972	0.0203209
rs7083450	BMI	T	C	0.0152	0.0032	0.148263	0.0401269	0.0185	0.003	0.0985586	0.0263643
rs7084454	BMI	A	G	0.016	0.0027	-0.0688542	0.0311981	0.0225	0.0025	-0.0967965	0.0204191
rs7102454	BMI	C	T	0.0177	0.0026	-0.0171542	0.0302536	0.0166	0.0024	-0.003294	0.0198518
rs711347	BMI	T	A	0.0094	0.0028	0.0682384	0.0330047	0.0154	0.0025	0.0035795	0.0215835
rs7117238	BMI	G	A	0.0159	0.0031	0.0496148	0.0398967	0.0077	0.0029	0.0091993	0.0261446
rs7120873	BMI	T	C	0.0162	0.0039	-0.0512068	0.0454446	0.0183	0.0035	-0.0877587	0.0297324
rs7123876	BMI	C	T	0.0169	0.0027	0.0120475	0.0336714	0.0075	0.0025	0.0197407	0.0221601
rs7131262	BMI	T	A	0.0236	0.0026	-0.0673726	0.0321816	0.0192	0.0024	-0.120675	0.0211429
rs7133378	BMI	A	G	0.0084	0.0025	-0.0902496	0.0312792	0.0158	0.0024	-0.0865683	0.020543
rs7147503	BMI	C	T	0.0059	0.0026	0.0316184	0.0301868	0.0143	0.0024	-0.0367717	0.019822
rs7164727	BMI	T	C	0.0183	0.0025	-0.043671	0.031076	0.0154	0.0023	-0.0832172	0.0203639
rs7181498	BMI	T	C	0.0157	0.0026	0.0886315	0.0304839	0.0161	0.0024	0.0062885	0.0199364
rs7181610	BMI	A	T	0.0187	0.0037	-0.0157588	0.04062	0.0119	0.0034	-0.003401	0.0267171
rs7195386	BMI	T	C	0.0122	0.0025	-0.0451017	0.0291497	0.0135	0.0023	0.0116962	0.0191138
rs719802	BMI	T	C	0.011	0.0026	0.0067909	0.0298443	0.0112	0.0023	-0.0011585	0.0195751
rs7200919	BMI	A	G	0.0088	0.0024	0.0131685	0.029679	0.0093	0.0022	0.0106161	0.0194915
rs7206608	BMI	G	C	0.015	0.0027	0.0040292	0.0311742	0.0124	0.0025	0.0162577	0.0204037
rs7209235	BMI	G	A	0.0149	0.0028	-0.0189413	0.0319893	0.0104	0.0026	-0.0345298	0.0210104
rs7211567	BMI	C	T	0.015	0.003	-0.0906055	0.0353364	0.0141	0.0028	-0.0059695	0.0231653
rs7217226	BMI	G	T	0.0164	0.0025	0.0340554	0.0304172	0.0104	0.0023	0.0386977	0.0199774
rs7239114	BMI	A	G	0.0072	0.0024	-0.0117155	0.0294176	0.0155	0.0022	-0.0410276	0.0192871
rs7243357	BMI	T	G	0.0249	0.0031	0.0707612	0.0383604	0.0153	0.0029	0.0421305	0.0251572
rs7313924	BMI	C	G	0.0042	0.0026	0.0746795	0.0320207	0.013	0.0024	0.0167203	0.0211444
rs7334078	BMI	T	C	0.0145	0.0028	-0.0718562	0.0322701	0.0132	0.0025	-0.0264763	0.0212059
rs733594	BMI	T	C	0.0129	0.0026	0.0495243	0.0327295	0.013	0.0024	0.0048189	0.0214664
rs7377083	BMI	A	C	0.0201	0.0026	0.0348477	0.0295454	0.0199	0.0024	-0.027159	0.0194214
rs740157	BMI	A	G	0.0102	0.0024	0.0453316	0.0295018	0.0128	0.0022	0.0118527	0.0193672
rs7444298	BMI	A	G	0.0183	0.0029	0.0637185	0.0344638	0.0185	0.0027	0.0122198	0.0225879
rs7531656	BMI	A	G	0.0198	0.0025	0.0112698	0.0311311	0.0189	0.0023	0.0673238	0.0203952
rs7535528	BMI	G	A	0.02	0.0027	0.0516713	0.030275	0.0117	0.0024	-0.0007576	0.0198241
rs7550711	BMI	T	C	0.0693	0.0072	-0.260015	0.09195	0.0641	0.0068	-0.0596256	0.0600495
rs7556169	BMI	G	A	0.0135	0.0026	-0.0207015	0.030119	0.0075	0.0024	-0.035093	0.0197526
rs7557796	BMI	T	C	0.0155	0.0026	0.0713624	0.0304435	0.0145	0.0024	0.0219448	0.0199657
rs7560871	BMI	A	G	0.0251	0.0049	0.0850276	0.0570674	0.0191	0.0045	-0.0089736	0.037496
rs7561278	BMI	T	C	0.0175	0.0031	0.0045814	0.0354536	0.017	0.0028	-0.0162138	0.0232673
rs7564679	BMI	G	A	0.0138	0.0023	-0.036891	0.0293212	0.0105	0.0022	-0.0354018	0.0192968
rs756717	BMI	G	A	0.0141	0.0024	0.0898765	0.0299954	0.0134	0.0023	0.0211513	0.0197382
rs757318	BMI	C	A	0.0153	0.0023	-0.0549321	0.0291007	0.02	0.0022	-0.0064058	0.0190739
rs7598402	BMI	C	G	0.01	0.0025	0.009694	0.0293062	0.0133	0.0023	0.0215543	0.019159
rs7599312	BMI	G	A	0.0218	0.0026	0.0903703	0.0330876	0.0159	0.0025	0.0252689	0.021723
rs7600699	BMI	G	C	0.0132	0.0035	-0.0540283	0.0406931	0.0101	0.0032	-0.0415954	0.0265903
rs7601895	BMI	C	G	0.0138	0.0027	0.0149847	0.0315752	0.0161	0.0025	-0.0077103	0.0207238
rs7607351	BMI	T	C	0.0153	0.0025	0.0054313	0.0296407	0.0068	0.0023	0.0035654	0.019415
rs7607369	BMI	A	G	0.0147	0.0023	-0.0574721	0.0293688	0.0099	0.0022	-0.0614886	0.0192269
rs761423	BMI	T	C	0.0119	0.0025	-0.0642077	0.0291414	0.0104	0.0023	-0.0326273	0.0191843
rs7615297	BMI	C	G	0.023	0.0035	-0.0864929	0.0406177	0.0107	0.0032	-0.027155	0.0266534
rs762147	BMI	G	A	0.0114	0.0028	-0.0496547	0.0324866	0.0096	0.0026	0.0195126	0.0213105
rs7640424	BMI	C	T	0.0138	0.0025	0.109502	0.0314139	0.0138	0.0024	-0.0264082	0.0206212
rs7674623	BMI	T	C	0.0138	0.0032	-0.0232329	0.0367733	0.0107	0.0029	-0.0509617	0.0240847
rs7683836	BMI	G	A	0.0078	0.0025	-0.0477848	0.0293159	0.0113	0.0023	-0.0117605	0.0192872
rs7694732	BMI	A	G	0.009	0.0025	0.0459093	0.0293058	0.009	0.0023	0.0295306	0.0192125
rs769674	BMI	A	T	0.0096	0.0026	-0.0358642	0.031014	0.0152	0.0024	-0.0349361	0.0203845
rs7710595	BMI	A	C	0.0133	0.0025	0.0630989	0.0291752	0.0061	0.0023	0.0342923	0.0191391
rs7711753	BMI	G	A	0.0132	0.0024	0.061196	0.0293116	0.011	0.0022	0.078015	0.0192524
rs7715256	BMI	G	T	0.0163	0.0024	0.0090802	0.0293542	0.0157	0.0022	-0.0296428	0.0193097
rs7716275	BMI	G	T	0.014	0.003	0.0717976	0.0368239	0.0125	0.0028	0.0352648	0.0241651
rs7727781	BMI	T	C	0.01	0.0025	-0.0177301	0.0292734	0.0091	0.0023	0.0005154	0.019221
rs7730004	BMI	T	C	0.0122	0.0027	-0.0115317	0.0311104	0.0148	0.0024	0.0034455	0.0204186
rs7730898	BMI	A	G	0.0169	0.0026	-0.0863192	0.0326853	0.016	0.0025	-0.0531945	0.0214866
rs7748777	BMI	A	G	0.0108	0.0023	0.0042596	0.029299	0.0113	0.0022	0.007326	0.0192325
rs775731	BMI	C	T	0.0118	0.0025	-0.0945094	0.0297074	0.0118	0.0023	-0.0227955	0.0195131
rs7760082	BMI	G	A	0.0108	0.0026	-0.0231815	0.0309459	0.0134	0.0024	-0.0005777	0.020315
rs7784465	BMI	C	T	0.0111	0.0037	-0.0146213	0.0428726	0.0175	0.0034	0.0001791	0.0281348
rs7805441	BMI	T	C	0.0082	0.0025	-0.0259817	0.0292786	0.0146	0.0023	-0.0270286	0.0191929
rs7827182	BMI	C	G	0.0187	0.0026	0.0704992	0.0291133	0.0154	0.0025	-0.0061965	0.0191126
rs7844647	BMI	T	C	0.013	0.0026	0.0203381	0.0330202	0.0117	0.0024	-0.0129351	0.0216604
rs785278	BMI	T	A	0.0173	0.0033	0.0376423	0.0389868	0.0166	0.003	-0.0241986	0.0255643
rs7865157	BMI	T	C	0.0155	0.004	-0.0158644	0.0479431	0.0158	0.0036	-0.0008711	0.0312819
rs7869771	BMI	A	C	0.0138	0.0028	0.032821	0.0325026	0.0117	0.0025	0.0296179	0.0212778
rs7871866	BMI	C	G	0.0223	0.0035	0.0959496	0.0406121	0.0161	0.0032	0.0401415	0.0266294
rs7874154	BMI	C	T	0.0164	0.0025	0.0294258	0.0291572	0.0102	0.0023	0.0051044	0.0191976
rs7893571	BMI	T	G	0.0135	0.0027	-0.0197615	0.0308273	0.0128	0.0025	-0.0129762	0.0202477
rs7899106	BMI	G	A	0.0258	0.0054	0.0825421	0.0665457	0.0375	0.005	0.0603681	0.0436729
rs7903146	BMI	C	T	0.0231	0.0026	0.104594	0.0319436	0.0148	0.0024	0.0402666	0.0210344
rs7919	BMI	C	A	0.0164	0.0025	0.013749	0.0292826	0.0149	0.0023	-0.0029869	0.0192408
rs793520	BMI	A	G	0.0089	0.0027	0.179651	0.0313942	0.0117	0.0025	0.052429	0.0205213
rs7941030	BMI	C	T	0.0085	0.0024	-0.0396015	0.029823	0.0133	0.0022	0.0019441	0.0196326
rs7948120	BMI	C	T	0.0109	0.0028	0.0205534	0.0333844	0.0134	0.0026	0.0080246	0.0218945
rs7968230	BMI	A	G	0.0121	0.0027	0.0089706	0.0311905	0.0113	0.0024	0.0242817	0.0204629
rs7973955	BMI	G	A	0.0164	0.0028	0.0653531	0.0320493	0.0079	0.0026	0.0064885	0.0210272
rs7975187	BMI	G	A	0.0094	0.003	-0.0532504	0.0354729	0.0169	0.0028	-0.0093768	0.0232802
rs799449	BMI	T	C	0.0169	0.0025	0.0168861	0.0293948	0.0105	0.0023	0.0196398	0.0192714
rs8016771	BMI	G	T	0.0181	0.0045	-0.0025527	0.052283	0.0176	0.0041	-0.0501414	0.0343248
rs8016859	BMI	C	G	0.0325	0.0062	0.102573	0.0757415	0.036	0.0058	0.0332729	0.0494947
rs8033510	BMI	T	C	0.0076	0.0026	0.0284102	0.0303485	0.0137	0.0024	-0.0052332	0.0198948
rs8036040	BMI	A	C	0.0142	0.0025	-0.0089116	0.0291744	0.0071	0.0023	0.0525061	0.0190742
rs8067737	BMI	T	C	0.0122	0.0042	-0.100549	0.0471522	0.0175	0.0039	0.0193218	0.0309847
rs8070454	BMI	C	T	0.0086	0.0024	-0.0428558	0.0298241	0.009	0.0023	0.00039	0.019565
rs8071182	BMI	A	G	0.0152	0.0032	-0.0469692	0.0387882	0.0118	0.003	0.0026842	0.0255175
rs8075273	BMI	C	A	0.012	0.0026	-0.175868	0.0325659	0.016	0.0024	-0.0848733	0.0213954
rs8081039	BMI	T	C	0.0208	0.0055	0.0761817	0.0627441	0.0231	0.005	-0.0078696	0.0413784
rs8089514	BMI	A	T	0.0147	0.0026	0.0711704	0.0304601	0.0092	0.0024	0.0394791	0.020009
rs8092503	BMI	G	A	0.0179	0.0028	0.017524	0.0346379	0.015	0.0026	0.0078056	0.0227441
rs8094523	BMI	G	A	0.0277	0.0045	0.0830261	0.0576604	0.0363	0.0042	0.003901	0.0379956
rs8097544	BMI	G	A	0.0182	0.0036	-0.0916554	0.0413427	0.0219	0.0032	-0.0545918	0.0272697
rs8102137	BMI	C	T	0.0178	0.0027	0.0747027	0.0309421	0.0187	0.0025	0.0817615	0.0203099
rs8123881	BMI	G	A	0.0192	0.0034	0.0416162	0.0431502	0.0172	0.0032	-0.0280476	0.0282507
rs816364	BMI	G	A	0.0096	0.0026	0.0104688	0.0301533	0.0108	0.0024	-0.0189256	0.0197956
rs823074	BMI	T	C	0.0148	0.0025	0.127809	0.0295338	0.0063	0.0023	0.12217	0.0193888
rs825680	BMI	A	T	0.008	0.0026	-0.0355247	0.0296692	0.0104	0.0024	-0.0255556	0.0194792
rs827092	BMI	T	C	0.0142	0.0025	-0.126017	0.0294611	0.011	0.0023	-0.0648527	0.0193682
rs845084	BMI	A	G	0.0157	0.0029	-0.055701	0.0333855	0.0115	0.0026	-0.0017128	0.0219279
rs847747	BMI	G	T	0.0117	0.0027	0.0074728	0.0317388	0.0115	0.0025	0.0230834	0.0208227
rs849135	BMI	A	G	0.0091	0.0023	-0.040456	0.0290539	0.0116	0.0022	0.0049862	0.0190689
rs853679	BMI	A	C	0.0162	0.0033	0.093493	0.0392448	0.0118	0.003	-0.0034165	0.0256862
rs8567	BMI	G	A	0.0101	0.0024	0.0422744	0.0292075	0.008	0.0022	0.0253963	0.0191202
rs868554	BMI	G	C	0.0169	0.003	0.0991855	0.0343248	0.0197	0.0027	0.0872491	0.0224964
rs879620	BMI	T	C	0.0209	0.0026	0.0484214	0.0299889	0.0247	0.0023	0.0119707	0.019676
rs881301	BMI	C	T	0.0086	0.0025	-0.0388942	0.0294132	0.0118	0.0023	0.0136142	0.01933
rs889398	BMI	C	T	0.0209	0.0024	-0.145704	0.0296271	0.0188	0.0022	-0.0688949	0.0194733
rs892261	BMI	C	T	0.0112	0.0025	-0.0121899	0.0292844	0.0096	0.0023	-0.042374	0.0192168
rs895330	BMI	C	G	0.023	0.0032	-0.0008372	0.0369	0.0181	0.0029	-0.0473345	0.0242774
rs900144	BMI	T	C	0.0154	0.0025	0.0886438	0.0293825	0.0142	0.0023	0.0157699	0.0192564
rs901630	BMI	C	T	0.0183	0.0024	0.0175242	0.0297858	0.0148	0.0022	-0.0376036	0.019531
rs902695	BMI	G	A	0.0149	0.0025	0.0217487	0.0292307	0.0075	0.0023	0.0352225	0.0192034
rs903959	BMI	A	T	0.0116	0.0026	0.0299071	0.0296952	0.0111	0.0024	0.0058212	0.0195584
rs905938	BMI	C	T	0.0162	0.0027	0.136578	0.0329627	0.0139	0.0025	-0.014577	0.0215822
rs9077	BMI	G	A	0.0146	0.0027	-0.008686	0.0311646	0.0132	0.0025	-0.0173555	0.020479
rs925421	BMI	A	G	0.0062	0.0028	-0.0239696	0.0332616	0.015	0.0026	0.001031	0.0219171
rs9291467	BMI	T	C	0.0137	0.0025	0.0533654	0.0292611	0.015	0.0023	0.0132322	0.0192184
rs9294260	BMI	A	G	0.0137	0.0024	0.0276111	0.0292854	0.0144	0.0022	-0.0244384	0.0192042
rs9299	BMI	T	C	0.0146	0.0026	0.19003	0.0306261	0.0107	0.0024	0.0613926	0.0200642
rs930295	BMI	A	C	0.0181	0.0034	0.0733205	0.039201	0.0211	0.0031	-0.0373415	0.0258171
rs9332817	BMI	G	C	0.035	0.009	-0.0954436	0.0908276	0.0403	0.0083	-0.0512636	0.0592904
rs934515	BMI	A	G	0.0164	0.0039	-0.0534957	0.0460426	0.0202	0.0036	-0.051485	0.0302475
rs9349239	BMI	A	G	0.0125	0.0025	-0.0222752	0.0291666	0.0102	0.0023	0.0238698	0.0191269
rs9362662	BMI	A	G	0.013	0.0025	0.0418827	0.0292419	0.0084	0.0023	0.0215682	0.0191595
rs9367368	BMI	T	C	0.0103	0.0025	0.0109267	0.0319156	0.0126	0.0024	-0.0310838	0.0209409
rs9394312	BMI	C	G	0.0111	0.0025	-1.75e-05	0.0290514	0.0114	0.0023	-0.0381926	0.019092
rs9426003	BMI	G	A	0.0097	0.0028	-0.0231259	0.0319796	0.0114	0.0025	0.0070389	0.0209498
rs9463175	BMI	C	T	0.0118	0.0025	0.0221586	0.031036	0.0114	0.0023	0.0273034	0.0203168
rs946526	BMI	C	T	0.0376	0.0063	-0.0538354	0.0708878	0.0268	0.0057	-0.0007295	0.046249
rs9475173	BMI	A	G	0.0082	0.0027	0.0451345	0.0309107	0.0105	0.0024	0.0133119	0.0202642
rs9507983	BMI	C	T	0.0152	0.0026	0.0182134	0.0300287	0.0138	0.0024	-0.0058746	0.019757
rs9527706	BMI	G	A	0.0074	0.0027	-0.0068103	0.0326542	0.0172	0.0025	-0.0904012	0.0214513
rs9530843	BMI	A	C	0.0132	0.0025	3.58e-05	0.0293797	0.0119	0.0023	-0.0024911	0.0192491
rs9538141	BMI	A	G	0.0183	0.0025	-0.0122829	0.0292697	0.0127	0.0023	0.0464331	0.0192307
rs954018	BMI	G	A	0.0125	0.0025	-0.0108214	0.0317015	0.0124	0.0024	0.0273788	0.0208286
rs9540493	BMI	A	G	0.012	0.0024	0.0068587	0.0293328	0.0143	0.0022	0.0299589	0.0192637
rs9544915	BMI	T	C	0.0144	0.0036	0.0416741	0.0417439	0.0121	0.0033	-0.0034906	0.0273121
rs9571687	BMI	C	A	0.0107	0.0027	0.0110934	0.0310192	0.0145	0.0024	-0.0027427	0.020324
rs9595908	BMI	T	C	0.018	0.0024	0.0987773	0.0301061	0.0144	0.0023	0.0121449	0.0198041
rs9603697	BMI	T	C	0.0197	0.0027	-0.0225558	0.0310231	0.0086	0.0024	0.0206826	0.0203488
rs9615905	BMI	T	C	0.0087	0.0025	0.0001499	0.0291761	0.014	0.0023	0.0014016	0.0191301
rs9630985	BMI	C	A	0.0179	0.0026	0.0396815	0.0308472	0.0166	0.0024	-0.0137941	0.0202356
rs967605	BMI	C	T	0.0209	0.0033	0.0208778	0.0392793	0.0149	0.0031	0.0178866	0.0259665
rs9688431	BMI	T	C	0.0259	0.0049	0.0629063	0.0628042	0.017	0.0046	0.0483708	0.0410102
rs9714342	BMI	C	T	0.0165	0.0029	-0.0342348	0.0300511	0.0135	0.0027	-0.0383056	0.019737
rs972283	BMI	A	G	0.0081	0.0023	0.0296206	0.0290985	0.0094	0.0022	0.0052724	0.0190684
rs972540	BMI	G	A	0.0152	0.0026	0.0024249	0.0324836	0.0115	0.0025	-0.0075703	0.0212884
rs977540	BMI	A	G	0.0163	0.0027	-0.0004344	0.0342925	0.0123	0.0025	-0.0122452	0.0224896
rs9787495	BMI	G	A	0.01	0.0025	-0.051879	0.0294043	0.0086	0.0023	-0.0392668	0.0193098
rs980329	BMI	C	T	0.0132	0.0029	0.0430997	0.0335993	0.0121	0.0026	0.0333859	0.0220403
rs9806058	BMI	A	T	0.0198	0.0038	0.0102368	0.0441205	0.0062	0.0034	0.0304346	0.0287861
rs9809534	BMI	C	G	0.0134	0.0037	0.0687852	0.0440753	0.016	0.0035	0.0083816	0.0289984
rs9814633	BMI	A	G	0.0109	0.0026	-0.0031152	0.0306249	0.0113	0.0024	0.0200576	0.020114
rs9838283	BMI	A	G	0.0181	0.0038	-0.105848	0.0449641	0.0111	0.0035	-0.0190225	0.029468
rs9905991	BMI	A	G	0.0059	0.0025	-0.0101523	0.0292969	0.0133	0.0023	0.0159718	0.0192346
rs9927848	BMI	C	A	0.0093	0.0028	0.0112897	0.0329825	0.0102	0.0026	0.0046084	0.021709
rs9931967	BMI	T	G	0.0111	0.0025	0.022759	0.029102	0.0188	0.0023	0.0234462	0.0190718
rs9951893	BMI	C	T	0.0116	0.0025	-0.0058818	0.0291628	0.011	0.0023	0.0290327	0.0191865
rs998584	BMI	C	A	0.0164	0.0024	-0.0462596	0.0291449	0.0112	0.0023	-0.0428077	0.0191493
rs998732	BMI	A	G	0.0166	0.0032	-0.0547497	0.0396615	0.0165	0.003	0.0217878	0.0260841
rs1558902	BF%	A	T	0.051	0.007	0.0092614	0.029615	0.051	0.007	0.0403083	0.0194736
rs2943652	BF%	C	T	0.044	0.007	-0.0299882	0.0304273	0.02	0.007	-0.0376944	0.0199264
rs6738627	BF%	A	G	0.034	0.007	-0.0726278	0.0303321	0.026	0.007	-0.0626032	0.0199588
rs6857	BF%	C	T	0.04	0.012	0.0201907	0.0386018	0.062	0.012	0.0085624	0.0253534
rs693839	BF%	C	T	0.038	0.007	-0.0121018	0.0318982	0.02	0.007	-0.0085285	0.0209038
rs9906944	BF%	C	T	0.028	0.009	-0.0475009	0.0308385	0.036	0.009	-0.0407275	0.0202404
rs10132280	WC	C	A	0.027	0.0051	0.0730584	0.0318643	0.018	0.0048	0.033934	0.0209291
rs10767658	WC	C	G	0.034	0.0052	0.0824926	0.0312769	0.028	0.0047	0.0271735	0.0204879
rs10840100	WC	G	A	0.018	0.0048	-0.006245	0.0306072	0.023	0.0046	-0.0353133	0.0201376
rs10938397	WC	G	A	0.036	0.0048	0.0295859	0.0293734	0.028	0.0045	-0.0290824	0.0193075
rs10968576	WC	G	A	0.021	0.005	-0.0521731	0.0310133	0.027	0.0047	0.0294094	0.0203897
rs11165623	WC	A	G	0.02	0.0047	0.0262145	0.0291542	0.02	0.0043	0.0797304	0.019085
rs12429545	WC	A	G	0.034	0.0072	0.0528071	0.0435598	0.028	0.0067	0.0036215	0.0286913
rs12446632	WC	G	A	0.034	0.007	0.145814	0.0416844	0.039	0.0064	0.0567664	0.0273365
rs12885454	WC	C	A	0.016	0.0049	-0.0613133	0.0303518	0.022	0.0046	-0.0094073	0.0199458
rs1516725	WC	C	T	0.029	0.0071	-0.0275213	0.0424905	0.033	0.0066	0.0364521	0.0278671
rs1549293	WC	C	T	0.021	0.0048	0.0718934	0.0304139	0.02	0.0045	0.0492693	0.0199385
rs1558902	WC	A	T	0.077	0.0047	0.0092614	0.029615	0.071	0.0045	0.0403083	0.0194736
rs16894959	WC	C	T	0.023	0.0066	0.169273	0.0417363	0.028	0.0061	0.0744578	0.0274965
rs16996700	WC	T	C	0.016	0.0052	0.0324065	0.032246	0.028	0.0049	0.0186293	0.0211791
rs2033529	WC	G	A	0.02	0.0051	-0.000966	0.0322092	0.022	0.0048	0.0065975	0.0211195
rs2075650	WC	A	G	0.024	0.007	0.0400641	0.0410985	0.036	0.0065	0.0177184	0.0270025
rs2112347	WC	T	G	0.015	0.0048	-0.0055567	0.0303939	0.033	0.0045	0.0186389	0.0199226
rs2287019	WC	C	T	0.038	0.0064	0.0479612	0.0378415	0.032	0.0059	-0.0046778	0.0248515
rs2293576	WC	G	A	0.028	0.0051	-0.0402694	0.0308833	0.018	0.0047	-0.10117	0.0202856
rs2325036	WC	A	C	0.021	0.0048	0.106372	0.0300977	0.024	0.0045	0.0495703	0.0196904
rs2489623	WC	C	A	0.018	0.0047	0.0814575	0.0291556	0.018	0.0044	0.0420532	0.0191372
rs2531992	WC	G	A	0.029	0.0066	0.0428608	0.0403253	0.027	0.0062	-0.0053737	0.0264162
rs2650492	WC	A	G	0.028	0.0053	-0.0140869	0.0319045	0.024	0.005	-0.0825782	0.0209103
rs2820292	WC	C	A	0.023	0.0047	0.0351345	0.0293661	0.016	0.0044	0.0134613	0.0192608
rs3127553	WC	G	A	0.021	0.0049	-0.0016128	0.0302145	0.024	0.0046	0.0412788	0.0197759
rs3810291	WC	A	G	0.024	0.0055	-0.0527427	0.031032	0.028	0.0052	-0.0220491	0.0204272
rs3849570	WC	A	C	0.023	0.0054	-0.0374676	0.0305269	0.019	0.005	-0.0596621	0.0200196
rs4130548	WC	C	T	0.021	0.0049	0.118035	0.0299676	0.022	0.0046	0.0182098	0.0196204
rs4776970	WC	A	T	0.028	0.0048	0.0216358	0.0303327	0.012	0.0045	0.0350361	0.0199261
rs6163	WC	A	C	0.02	0.0049	0.096949	0.0300543	0.019	0.0045	0.0572212	0.0197285
rs633715	WC	C	T	0.034	0.0061	-0.0238159	0.0354596	0.051	0.0056	0.0010127	0.0233015
rs6440003	WC	A	G	0.023	0.0047	0.136811	0.0292118	0.019	0.0044	0.113698	0.0191961
rs6545714	WC	G	A	0.023	0.0048	0.0520216	0.0297414	0.02	0.0045	-0.0091201	0.0195204
rs6567160	WC	C	T	0.044	0.0056	0.146251	0.0344005	0.053	0.0052	0.112949	0.0225097
rs6755502	WC	C	T	0.049	0.0062	0.053671	0.0385936	0.053	0.0058	-0.0036165	0.0253258
rs7138803	WC	A	G	0.024	0.0049	0.0332992	0.0301147	0.031	0.0045	0.0269508	0.0197952
rs7144011	WC	T	G	0.041	0.0057	0.119571	0.0350741	0.028	0.0053	0.0461164	0.0229576
rs7239883	WC	G	A	0.017	0.0048	0.0054061	0.0300668	0.025	0.0045	0.0273519	0.0197478
rs7498665	WC	G	A	0.037	0.0048	-0.116297	0.0296829	0.031	0.0045	-0.0697972	0.0194801
rs7531118	WC	C	T	0.026	0.0049	0.0611925	0.0293715	0.029	0.0045	-0.0103286	0.0192482
rs7550711	WC	T	C	0.033	0.013	-0.260015	0.09195	0.078	0.013	-0.0596256	0.0600495
rs7903146	WC	C	T	0.029	0.0052	0.104594	0.0319436	0.016	0.0049	0.0402666	0.0210344
rs806794	WC	A	G	0.027	0.0052	0.0861927	0.0328283	0.019	0.0049	0.058477	0.0214957
rs929641	WC	A	G	0.017	0.0047	0.0094627	0.0295264	0.024	0.0044	0.0016259	0.0193667
rs9400239	WC	C	T	0.023	0.005	0.0381846	0.0319451	0.025	0.0047	0.0483371	0.0209774
rs943005	WC	T	C	0.041	0.0061	-0.0757141	0.038909	0.037	0.0058	-0.0362578	0.0254768
rs10019888	WHR	G	A	0.0071	0.0034	0.0820322	0.0393494	0.0317	0.0031	0.0761111	0.0258657
rs10070064	WHR	T	C	0.0091	0.0032	0.0613556	0.0315575	0.0243	0.0029	-0.0131786	0.0207087
rs10132280	WHR	C	A	0.0227	0.0027	0.0730584	0.0318643	0.0032	0.0025	0.033934	0.0209291
rs10153926	WHR	A	G	0.012	0.0036	0.0076055	0.0358192	0.0153	0.0032	0.0129211	0.0234753
rs10164099	WHR	C	T	0.0165	0.0036	0.0169951	0.04218	0.0132	0.0033	0.0155457	0.0278056
rs1017698	WHR	G	A	0.0089	0.0027	-0.0858242	0.0296707	0.0128	0.0024	-0.0349233	0.019458
rs1020731	WHR	A	G	0.0132	0.0029	0.0071215	0.0319809	0.0126	0.0026	-0.0326034	0.0209608
rs1035940	WHR	C	G	0.0027	0.003	0.0312521	0.0324411	0.019	0.0026	0.0028689	0.0212884
rs1045241	WHR	C	T	NA	NA	NA	NA	0.0255	0.0026	-0.0248358	0.0215426
rs1045241	WHR	T	C	0.0034	0.0028	0.0248791	0.0329314	NA	NA	NA	NA
rs1045411	WHR	C	T	0.0165	0.0029	-0.0263054	0.0328945	0.0155	0.0026	-0.0234959	0.0215269
rs10475249	WHR	C	G	0.008	0.0029	-0.034675	0.0293609	0.0175	0.0027	-0.0087751	0.0192347
rs10490869	WHR	T	A	0.0142	0.0033	0.026242	0.0358534	0.022	0.0029	-0.0617152	0.0234878
rs10499013	WHR	G	A	0.0174	0.003	-0.0284557	0.0327471	0.0088	0.0027	-0.0417643	0.0214902
rs10745659	WHR	G	C	0.0081	0.0027	-0.101951	0.0294365	0.0162	0.0024	-0.027162	0.0192525
rs10750786	WHR	G	T	0.0129	0.0032	-0.0555766	0.0323105	0.0176	0.0029	-0.005866	0.0211841
rs10788569	WHR	C	T	0.0073	0.0029	0.0180166	0.0327998	0.0182	0.0026	-0.0266268	0.0215341
rs10827252	WHR	G	A	0.0105	0.0027	-0.0259211	0.0291432	0.012	0.0024	-0.034404	0.0191126
rs10840349	WHR	G	A	0.0094	0.0029	-0.0786512	0.0291061	0.0147	0.0027	-0.0518937	0.019105
rs10843817	WHR	A	C	0.0098	0.0031	-0.0401233	0.033423	0.0148	0.0027	-0.0638945	0.0219046
rs10851523	WHR	G	C	0.013	0.0029	0.0407823	0.0323654	0.0114	0.0026	-0.0078899	0.0212469
rs10876528	WHR	A	C	0.0209	0.0027	-0.0544676	0.0301857	0.0257	0.0024	-0.049506	0.0197788
rs10896012	WHR	C	T	0.0142	0.0033	0.0350064	0.0353055	0.0209	0.0029	0.0303213	0.0231691
rs10980797	WHR	G	A	0.0077	0.0029	-0.0006869	0.0291054	0.0215	0.0027	-0.0008575	0.0191427
rs10991433	WHR	C	T	0.0137	0.0041	0.0858005	0.0472127	0.0339	0.0037	0.0189282	0.0310965
rs11030108	WHR	A	G	0.0193	0.0027	0.0784108	0.0311032	0.013	0.0024	0.0243896	0.020377
rs11055887	WHR	G	A	0.0166	0.0034	0.0099624	0.0364712	0.0112	0.003	0.0035798	0.0239476
rs11176015	WHR	T	C	0.0097	0.003	0.0135123	0.0325938	0.0193	0.0027	0.010613	0.0213309
rs11187537	WHR	C	G	0.0033	0.0033	-0.0184094	0.0330024	0.0214	0.0027	0.0278545	0.021594
rs11216183	WHR	A	C	0.0202	0.0051	-0.0948981	0.0505058	0.0248	0.0046	-0.0427144	0.0331441
rs1122080	WHR	G	A	0.0197	0.0032	0.0008907	0.0376283	0.0079	0.0029	-0.0526325	0.0247147
rs112266013	WHR	G	A	0.0234	0.0042	-0.0396024	0.0414523	0.0103	0.0038	-0.058035	0.0270937
rs11231084	WHR	G	C	0.0114	0.0029	-0.0372098	0.0291644	0.0128	0.0027	-0.0149442	0.0191335
rs1124639	WHR	C	T	0.0108	0.0026	0.0545365	0.0293067	0.0117	0.0023	0.0457303	0.0192169
rs1142	WHR	T	C	0.0163	0.0026	-0.0096042	0.0302901	0.0131	0.0024	-0.0285676	0.0198602
rs1158805	WHR	C	A	0.0103	0.0027	-0.033519	0.0300552	0.0153	0.0024	0.0270274	0.0197258
rs1163627	WHR	A	C	0.0138	0.0026	-0.0233475	0.0293479	0.0072	0.0024	-0.0330888	0.0192317
rs11654387	WHR	G	C	0.0006	0.0027	0.0416642	0.0291121	NA	NA	NA	NA
rs11654387	WHR	C	G	NA	NA	NA	NA	0.0288	0.0024	0.0099118	0.0190772
rs11724804	WHR	G	A	0.013	0.0027	0.0409173	0.0292387	0.0198	0.0024	0.0021888	0.0191809
rs11747001	WHR	A	G	0.0148	0.0029	-0.0882412	0.034254	0.0151	0.0027	-0.0678927	0.0224688
rs11764879	WHR	G	A	0.0044	0.0028	-0.0582385	0.0320655	0.0171	0.0025	-0.0418229	0.0210132
rs11878507	WHR	G	A	0.0122	0.0029	-0.0553819	0.0291854	0.0111	0.0027	-0.0102896	0.0191486
rs11897119	WHR	C	T	0.0074	0.0026	-0.011772	0.0296613	0.0185	0.0023	-0.0176347	0.0195277
rs1190982	WHR	T	C	0.0106	0.0029	0.0084354	0.0314052	0.0193	0.0026	-0.0246371	0.0206829
rs11919522	WHR	G	A	0.0077	0.0027	-0.0179059	0.0295794	0.0176	0.0024	0.0014522	0.0194287
rs11992444	WHR	T	G	0.0191	0.0029	-0.0165022	0.0290946	0.0189	0.0027	-0.0314331	0.0191134
rs12024554	WHR	C	T	0.017	0.0034	-0.0039594	0.034234	0.0134	0.0031	-0.0174811	0.0224801
rs12042959	WHR	A	G	0.0173	0.0038	-0.0693079	0.0415398	0.0166	0.0034	-0.065744	0.0272113
rs12101393	WHR	C	G	0.0125	0.0032	-0.0527887	0.0353779	0.0153	0.0029	-0.0844047	0.0231541
rs12138803	WHR	T	C	0.0087	0.0029	0.0480862	0.0328205	0.0294	0.0026	0.0527901	0.0215092
rs12140153	WHR	G	T	0.0182	0.0052	0.0858679	0.0503399	0.0252	0.0047	0.0449362	0.0332743
rs12206094	WHR	C	T	0.0113	0.0028	0.000157	0.0324	0.0122	0.0025	0.0278559	0.0213073
rs12287076	WHR	C	G	0.0293	0.0032	-0.0570265	0.0320628	0.0129	0.0029	-0.12968	0.0210653
rs12430764	WHR	A	G	0.0175	0.0027	-0.0048135	0.0290253	0.0056	0.0024	-0.0039276	0.0191225
rs1243188	WHR	C	T	0.023	0.0029	-0.102011	0.0318189	0.0082	0.0026	-0.0869096	0.020823
rs12440605	WHR	A	G	0.0064	0.0027	0.0029674	0.0290878	0.0155	0.0024	0.0205965	0.0190994
rs12440695	WHR	C	T	0.0085	0.0026	-0.0102836	0.029897	0.0119	0.0024	-0.0233608	0.0196224
rs12449442	WHR	A	G	0.0142	0.0031	-0.0855266	0.0365655	0.0191	0.0028	-0.0895802	0.023998
rs12459350	WHR	A	G	0.015	0.0025	-0.157684	0.0292067	0.0124	0.0023	-0.0679234	0.0191275
rs12469667	WHR	G	A	0.018	0.0031	0.046422	0.0336119	0.0077	0.0027	-0.0325211	0.0221075
rs12494190	WHR	G	A	0.0109	0.0027	0.0198607	0.0297465	0.0136	0.0024	-0.0386293	0.0195594
rs12495178	WHR	T	C	0.0146	0.0026	0.106247	0.0304076	0.011	0.0024	0.0433325	0.0199234
rs12527712	WHR	T	C	0.0254	0.0049	0.0317584	0.0540393	0.0294	0.0043	0.046282	0.0352162
rs12575252	WHR	G	C	0.0124	0.0026	-0.0046247	0.0307123	0.0179	0.0024	-0.031918	0.0201989
rs12590238	WHR	G	C	0.0165	0.0035	0.0523527	0.0386924	0.0124	0.0031	-0.0050137	0.0254602
rs12593088	WHR	G	A	0.0133	0.0027	-0.106294	0.0317503	0.012	0.0025	-0.0607616	0.0207754
rs12621633	WHR	A	G	0.0679	0.0141	-0.167541	0.140198	0.0421	0.0122	0.105951	0.0928073
rs12629247	WHR	C	G	0.0274	0.0071	0.0163062	0.0750692	0.0283	0.0063	-0.0397905	0.0492658
rs12631066	WHR	C	G	0.0166	0.0031	0.0273638	0.0340304	0.0092	0.0028	-0.0036951	0.0223636
rs12684047	WHR	T	A	0.0218	0.0035	0.0785629	0.0374194	0.0156	0.0031	0.0018745	0.0246768
rs12692387	WHR	C	T	0.0116	0.0031	-0.0262785	0.0313689	0.0125	0.0028	0.0187387	0.0205471
rs12774134	WHR	C	T	0.0283	0.0039	0.11212	0.0455781	0.007	0.0035	0.0975623	0.0298638
rs12777288	WHR	C	T	0.0139	0.0032	-0.0207576	0.0345584	0.0137	0.0029	0.0071987	0.022719
rs12828016	WHR	G	T	0.0077	0.0027	0.038917	0.0298518	0.0137	0.0024	0.0214384	0.0196193
rs1294436	WHR	C	G	0.0163	0.003	0.062664	0.0298313	0.0284	0.0027	0.0118939	0.0195852
rs13028903	WHR	T	C	0.0115	0.0027	-0.16304	0.0293494	0.0117	0.0024	-0.0600552	0.0192563
rs13063979	WHR	G	T	0.0188	0.0028	0.033554	0.0326216	0.0089	0.0026	0.0277804	0.0213303
rs13130484	WHR	T	C	0.0199	0.0025	0.028854	0.029394	0.0112	0.0023	-0.02826	0.0193163
rs13229637	WHR	T	C	0.0177	0.0037	-0.0556963	0.0412172	0.0139	0.0033	-0.004752	0.0269151
rs13255070	WHR	G	A	0.0125	0.0033	0.0272518	0.0322509	0.0149	0.003	-0.0117619	0.0211822
rs13256367	WHR	A	C	0.0044	0.0028	0.0548979	0.0306627	0.0216	0.0025	0.0259353	0.020097
rs1328757	WHR	T	C	0.014	0.0027	0.0319445	0.0291821	0.0098	0.0024	0.0115207	0.0191262
rs13333747	WHR	T	C	0.0202	0.0038	0.197677	0.0378768	0.0163	0.0034	0.16567	0.0248599
rs1334576	WHR	G	A	0.017	0.0027	-0.0378793	0.0293902	0.0154	0.0024	-0.0145416	0.0192824
rs1345203	WHR	T	C	0.0138	0.0035	-0.019842	0.035803	0.0247	0.0032	0.007262	0.0235743
rs13642	WHR	A	T	0.0102	0.0028	-0.0468061	0.0302767	0.0124	0.0025	0.0289733	0.0198315
rs1382894	WHR	A	T	0.0121	0.0028	0.0003256	0.0306979	0.0096	0.0025	-0.0249943	0.0201379
rs1385167	WHR	G	A	0.0201	0.0036	0.0416643	0.0427767	0.024	0.0033	0.0064233	0.0280996
rs140201358	WHR	G	C	0.0371	0.0129	-0.168647	0.123984	0.0707	0.0116	-0.151841	0.080999
rs1406948	WHR	G	A	0.0249	0.0026	-0.30608	0.0301246	0.0056	0.0023	-0.1879	0.0198469
rs1431659	WHR	A	G	0.0119	0.003	-0.0016589	0.032925	0.0155	0.0027	0.0440652	0.0215836
rs1440372	WHR	C	T	0.0138	0.0028	-0.0042602	0.0327346	0.0139	0.0026	0.0148908	0.0214236
rs1452075	WHR	T	C	0.012	0.0028	-0.0673468	0.0329422	0.0127	0.0026	-0.0161707	0.0216574
rs1458156	WHR	T	C	0.0137	0.0027	0.063153	0.029126	0.0119	0.0024	-0.0038834	0.0190923
rs1485741	WHR	T	C	0.0171	0.004	-0.0588482	0.0457831	0.0191	0.0036	-0.0202564	0.0300295
rs1494204	WHR	C	T	0.0106	0.0027	-0.0701628	0.0294738	0.0107	0.0024	-0.0199726	0.0193311
rs15285	WHR	C	T	0.012	0.0029	-0.0384119	0.0322585	0.0117	0.0026	-0.028965	0.0211644
rs155524	WHR	A	G	0.0124	0.0027	-0.0493207	0.0296649	0.0136	0.0024	-0.0148841	0.0194894
rs1569135	WHR	A	G	0.0224	0.0025	-0.0998513	0.0292137	0.0213	0.0023	-0.0407576	0.0191853
rs16976932	WHR	A	G	0.0094	0.0041	-0.070399	0.046168	0.0254	0.0037	-0.0468397	0.0302076
rs17101456	WHR	G	A	0.0063	0.0041	0.0398676	0.0449406	0.0315	0.0037	0.0433384	0.0295854
rs17109256	WHR	A	G	0.0247	0.003	0.11919	0.0350653	0.0109	0.0028	0.0462312	0.0229517
rs17324331	WHR	C	G	0.01	0.0028	-0.0313992	0.0310464	0.0125	0.0025	-0.107925	0.0203728
rs17326656	WHR	T	G	0.0039	0.0032	0.0348961	0.0342845	0.0235	0.0028	0.0100356	0.0224737
rs17437657	WHR	G	A	0.0196	0.0049	-0.0087325	0.0519715	0.0284	0.0043	-0.0266257	0.0341488
rs17448885	WHR	C	G	0.0168	0.0028	-0.0644577	0.030732	0.006	0.0025	-0.0152553	0.0201681
rs17513613	WHR	C	T	0.0121	0.0027	0.0692528	0.0310581	0.0133	0.0024	0.0784117	0.0203802
rs1757471	WHR	T	C	0.0093	0.0027	-0.0103178	0.0290432	0.015	0.0024	-0.0052084	0.0190974
rs17738166	WHR	A	G	0.0134	0.0027	0.0138057	0.0296775	0.0103	0.0024	-0.0039173	0.0194697
rs17773412	WHR	C	T	0.0166	0.0027	0.0589085	0.0310704	0.0216	0.0025	0.0424821	0.0204174
rs1787013	WHR	C	T	0.0136	0.0027	-0.0815501	0.0292102	0.009	0.0024	-0.067005	0.0191437
rs1789882	WHR	A	G	0.016	0.0035	-0.0124999	0.0382275	0.0158	0.0031	0.0253023	0.0249976
rs1800437	WHR	G	C	0.0254	0.0032	0.0337347	0.0367129	0.0181	0.0029	-0.0042453	0.0240906
rs1805740	WHR	G	T	0.0168	0.0029	-0.0444374	0.032361	0.0109	0.0026	-0.0442248	0.0212203
rs1822489	WHR	A	G	0.0099	0.0029	-0.0142541	0.031541	0.0147	0.0026	-0.0051385	0.0207282
rs188584129	WHR	G	A	0.0446	0.0115	-0.255894	0.113467	0.0484	0.0104	0.0069719	0.0741177
rs1902066	WHR	C	T	0.0095	0.0027	0.0451472	0.0294413	0.0186	0.0024	0.0175372	0.0193441
rs1903061	WHR	G	T	0.0277	0.0053	0.0589557	0.0516984	0.026	0.0048	-0.0177899	0.033694
rs1974004	WHR	T	C	0.0134	0.0037	-0.020651	0.0400271	0.0195	0.0033	-0.0205491	0.0263504
rs1997833	WHR	C	T	0.0096	0.0027	-0.025193	0.0318118	0.0141	0.0025	0.0139071	0.0207896
rs2033529	WHR	G	A	0.0154	0.0028	-0.000966	0.0322092	0.0154	0.0025	0.0065975	0.0211195
rs2047937	WHR	C	T	0.0111	0.0025	0.0250721	0.0290737	0.0095	0.0023	-0.0274955	0.0190795
rs2061708	WHR	C	G	0.0164	0.003	0.0058738	0.0296131	0.0133	0.0027	-0.0221622	0.0194883
rs2112347	WHR	T	G	0.0099	0.0026	-0.0055567	0.0303939	0.0189	0.0023	0.0186389	0.0199226
rs213624	WHR	A	G	0.0126	0.0027	0.0212362	0.0292135	0.0124	0.0024	0.0271636	0.0190874
rs2143679	WHR	A	G	0.0088	0.0027	-0.0768683	0.0290576	0.0284	0.0024	0.0362726	0.0190714
rs2161097	WHR	T	C	0.0146	0.0027	-0.112435	0.0292581	0.0119	0.0024	-0.093096	0.0192314
rs2161228	WHR	T	C	0.0229	0.0043	0.0356153	0.0485655	0.0159	0.0039	0.0429226	0.031896
rs2167750	WHR	T	C	0.0009	0.0027	0.0812813	0.029209	0.0343	0.0024	0.057725	0.0191464
rs2183825	WHR	C	T	0.0163	0.0027	-0.0509659	0.0309745	0.0132	0.0024	0.0283634	0.0203614
rs2195086	WHR	G	T	0.0174	0.0036	-0.0461611	0.0393299	0.0123	0.0032	-0.0243661	0.0257302
rs2200155	WHR	G	A	0.0127	0.0028	-0.0158703	0.0303542	0.0141	0.0025	-0.0155642	0.0198885
rs2236519	WHR	A	G	0.015	0.0028	0.010908	0.0300528	0.026	0.0025	-0.0166106	0.0197353
rs2276390	WHR	G	T	0.0161	0.0031	0.0027866	0.0303999	0.0244	0.0025	0.0237463	0.0199555
rs2291542	WHR	T	C	0.0185	0.0027	0.0892979	0.0309997	0.0158	0.0024	0.0284728	0.020356
rs2294239	WHR	A	G	0.0178	0.0025	-0.004855	0.0295028	0.0225	0.0023	0.0376998	0.0193786
rs2306589	WHR	T	C	0.0145	0.0025	0.0194716	0.0291596	0.0179	0.0023	0.000434	0.0191128
rs2335077	WHR	G	A	0.008	0.0028	0.010162	0.0305275	0.0159	0.0025	0.0517271	0.0200344
rs2357760	WHR	A	G	0.0112	0.0027	0.0603353	0.0312062	0.0106	0.0024	0.0069666	0.0204899
rs2391168	WHR	A	C	0.0105	0.0031	0.0821594	0.0368659	0.0382	0.0029	0.0412835	0.0241238
rs2398893	WHR	A	G	0.018	0.0028	0.008593	0.0325341	0.0149	0.0025	-0.0071164	0.0213424
rs244723	WHR	A	G	0.0171	0.003	0.0653369	0.0294137	0.0128	0.0027	0.0113651	0.0193442
rs2448	WHR	T	C	0.0162	0.003	0.0316177	0.0331003	0.0157	0.0027	0.0070098	0.0217041
rs2455848	WHR	T	C	0.007	0.0027	-0.0159744	0.031176	0.0173	0.0025	-0.0244162	0.0204825
rs2494192	WHR	A	G	0.0039	0.0032	-0.0989874	0.0369083	NA	NA	NA	NA
rs2494192	WHR	G	A	NA	NA	NA	NA	0.036	0.0029	0.020402	0.0242821
rs2503099	WHR	G	A	0.0048	0.0035	0.0604644	0.0385605	0.0336	0.0031	0.0199427	0.0252212
rs2513987	WHR	G	A	0.0138	0.0033	-0.0226789	0.0330178	0.0129	0.003	-0.040978	0.0216341
rs2526886	WHR	T	G	0.0129	0.0032	0.0029601	0.0316708	0.0129	0.0029	-0.0268724	0.0207113
rs2595004	WHR	C	T	0.017	0.0035	-0.0615819	0.0377258	0.0139	0.0031	-0.0635612	0.0249092
rs2613505	WHR	T	C	0.0207	0.0032	0.0010515	0.0365447	0.0136	0.0029	0.016184	0.0239422
rs2660824	WHR	C	T	0.011	0.0027	0.0073249	0.0292623	0.0117	0.0024	-0.0361191	0.0191991
rs2715135	WHR	T	G	0.0093	0.0028	0.0495629	0.0303586	0.0112	0.0025	0.0763917	0.0199573
rs2725371	WHR	A	G	0.0171	0.0032	0.0242197	0.0316797	0.0182	0.0029	0.0280439	0.0208382
rs2742690	WHR	A	C	0.0162	0.0037	0.0209012	0.0360927	0.017	0.0033	-0.0336872	0.0236758
rs28446899	WHR	T	C	0.0233	0.0055	0.0208256	0.0546765	0.0486	0.005	0.0132406	0.0357704
rs28451064	WHR	A	G	0.0203	0.0045	0.0411557	0.0438167	0.0152	0.0041	0.0159756	0.0288983
rs2898885	WHR	C	T	0.0132	0.0034	-0.0032776	0.0367502	0.0145	0.003	-0.0552065	0.0242403
rs2903995	WHR	T	A	0.0142	0.0027	-0.108333	0.0298417	0.0115	0.0024	-0.0225742	0.0195722
rs2907794	WHR	G	A	0.0088	0.0029	0.0843664	0.0339934	0.0156	0.0027	0.0248003	0.0223514
rs2925979	WHR	T	C	0.0006	0.0027	0.0385535	0.0317217	0.0375	0.0025	0.0154896	0.0208039
rs2928140	WHR	C	G	0.0056	0.0029	-0.0135058	0.0291178	0.0158	0.0027	-0.0152318	0.0191386
rs2957658	WHR	G	A	0.0132	0.0029	-0.0207947	0.0291974	0.0114	0.0027	-0.0427411	0.0191323
rs3092781	WHR	C	T	0.0146	0.0025	0.0202362	0.0291979	0.0135	0.0023	0.000954	0.0191785
rs3121419	WHR	C	T	0.0091	0.0029	-0.0139633	0.0313315	0.0156	0.0026	0.0367502	0.0205374
rs313741	WHR	T	A	0.0112	0.0027	0.0518592	0.0292572	0.0122	0.0024	0.0169516	0.0191771
rs332105	WHR	G	A	0.0086	0.0027	0.0279861	0.0295442	0.0176	0.0024	0.0050526	0.0193903
rs34322	WHR	T	C	0.0149	0.0027	0.0154185	0.0291236	0.0071	0.0024	-0.0634464	0.0190816
rs34699	WHR	G	T	0.0084	0.0027	-0.0095745	0.0294984	0.0143	0.0024	0.0122458	0.0192993
rs35169799	WHR	T	C	0.01	0.0061	0.0794747	0.0598854	0.0588	0.0055	0.0379945	0.0388703
rs36061954	WHR	T	C	0.0091	0.003	-0.0563364	0.0296694	0.0195	0.0027	0.0156646	0.0194735
rs361222	WHR	A	T	0.0163	0.003	-0.0169798	0.0302932	0.0114	0.0027	-0.0112957	0.01989
rs372321	WHR	A	G	0.0171	0.0035	-0.0111545	0.0379962	0.0146	0.0031	-0.0282562	0.0249194
rs3736485	WHR	A	G	0.0118	0.0025	-0.0029957	0.0293042	0.0122	0.0023	0.0252325	0.0192144
rs3767848	WHR	G	A	0.0053	0.0031	-0.0078918	0.0335368	0.017	0.0028	-0.0197258	0.0219958
rs3825061	WHR	T	C	0.0131	0.0027	-0.0859686	0.0297159	0.0148	0.0024	-0.0144342	0.0195415
rs3862386	WHR	C	G	0.0142	0.0034	0.0412248	0.0375281	0.0136	0.003	0.0176988	0.0246051
rs3891424	WHR	G	A	0.0254	0.0066	-0.0219184	0.0639904	0.032	0.006	0.0026359	0.0424193
rs3903399	WHR	C	T	0.0114	0.0033	-0.0270916	0.0356553	0.0192	0.0029	0.0064776	0.0233925
rs39312	WHR	C	A	0.0131	0.0026	-0.0542241	0.030575	0.017	0.0024	0.0025465	0.0200291
rs3936510	WHR	T	G	0.003	0.0032	0.0693476	0.0362104	0.0422	0.0029	0.0366656	0.0238019
rs399984	WHR	C	G	0.0097	0.0032	-0.105881	0.0353994	0.0154	0.0029	0.0005004	0.0234224
rs409125	WHR	A	T	0.0041	0.0027	-0.002092	0.0301234	NA	NA	NA	NA
rs409125	WHR	T	A	NA	NA	NA	NA	0.0357	0.0024	0.0390513	0.0197013
rs4239275	WHR	T	C	0.013	0.0026	-0.0363204	0.0296727	0.0111	0.0024	0.0307965	0.0194911
rs429358	WHR	T	C	0.0315	0.0041	-0.006494	0.0400228	0.0363	0.0037	-0.0243784	0.026331
rs4372913	WHR	G	A	0.0101	0.0032	0.0428971	0.0353896	0.0162	0.0029	0.0444745	0.0232132
rs4395620	WHR	T	C	0.0069	0.0027	-0.0265286	0.0293797	0.0124	0.0024	0.0030599	0.0193295
rs4454042	WHR	T	C	0.0115	0.003	0.0209294	0.0323472	0.0129	0.0026	0.0462428	0.021219
rs4476935	WHR	C	T	0.0151	0.0027	0.018708	0.0293639	0.0083	0.0024	0.0223515	0.0192498
rs4646342	WHR	G	A	0.0114	0.0027	0.0166923	0.0295441	0.0132	0.0024	0.0228243	0.0193803
rs4660808	WHR	T	C	0.0089	0.0032	0.0042576	0.0346401	0.0181	0.0028	0.003882	0.0226685
rs4671193	WHR	C	T	0.0156	0.0028	-0.0022646	0.0303989	0.022	0.0025	0.0114797	0.0199823
rs4671789	WHR	C	T	0.0081	0.003	-0.0495975	0.0333727	0.013	0.0027	-0.0068145	0.0218934
rs4686340	WHR	A	C	0.0106	0.0029	-0.0508342	0.0341137	0.0142	0.0027	0.0240357	0.0223552
rs4714668	WHR	G	C	0.0151	0.0029	-0.0042322	0.0291956	0.0097	0.0027	-0.0254038	0.0191922
rs4727695	WHR	A	G	0.0154	0.0043	0.0594607	0.0501469	0.0263	0.0039	-0.0327824	0.0328768
rs4755720	WHR	C	T	0.0139	0.0027	0.0093951	0.029864	0.0119	0.0024	-0.0561287	0.0196236
rs4779526	WHR	A	T	0.01	0.0031	0.0389885	0.0336737	0.0158	0.0028	0.0324361	0.0221098
rs4788204	WHR	A	G	0.0161	0.0027	0.100346	0.0291705	0.0173	0.0024	0.0770083	0.0191459
rs4851284	WHR	C	T	0.0165	0.0031	0.0536066	0.0310242	0.014	0.0028	-0.0714868	0.0204407
rs4894803	WHR	A	G	0.0098	0.0027	-0.0272916	0.0297821	0.0178	0.0024	0.0002792	0.0195594
rs494620	WHR	A	G	0.0187	0.0027	-0.151441	0.0300114	0.0175	0.0024	-0.110671	0.019673
rs494752	WHR	G	C	0.0128	0.0028	-0.102301	0.0310247	0.0179	0.0025	-0.118143	0.0203161
rs4964656	WHR	G	C	0.0144	0.0029	0.0736642	0.0316917	0.0202	0.0026	-0.0515526	0.0208012
rs536665	WHR	G	A	0.0156	0.0036	-0.0219505	0.0357581	0.0186	0.0033	-0.0043394	0.0235096
rs543874	WHR	G	A	0.0222	0.0031	-0.0255024	0.0358197	0.0193	0.0028	-0.004144	0.0235277
rs55747707	WHR	G	A	0.0006	0.0037	-0.0520201	0.0362021	0.0277	0.0033	-0.125845	0.0237177
rs55920843	WHR	T	G	0.0195	0.0137	0.020635	0.131611	0.0967	0.0126	-0.0284086	0.0880557
rs564930	WHR	T	C	0.0215	0.0045	-0.0012157	0.0442838	0.019	0.0041	-0.046061	0.0291061
rs579682	WHR	C	T	0.0113	0.003	0.0016215	0.0323628	0.0156	0.0026	-0.0060708	0.0212649
rs591939	WHR	G	A	0.0162	0.0034	0.0150342	0.033649	0.0187	0.0031	0.0291626	0.0220184
rs6021889	WHR	A	G	0.0188	0.0028	0.0338445	0.0322377	0.0213	0.0025	0.0186773	0.0211752
rs605066	WHR	C	T	0.0054	0.0027	0.0761509	0.0295163	0.0297	0.0024	0.0474333	0.0193937
rs6130360	WHR	A	G	0.0099	0.0037	-0.0376103	0.0410589	0.0179	0.0033	-0.025743	0.026903
rs61813324	WHR	T	C	0.0131	0.0044	0.0163762	0.0429788	0.023	0.004	-0.0306489	0.0283197
rs61986154	WHR	A	G	0.0164	0.0035	0.0732688	0.0343654	0.0113	0.0032	0.0281064	0.0224646
rs62095889	WHR	G	A	0.0165	0.0031	0.0678386	0.0307162	0.0161	0.0028	0.0356813	0.020087
rs62506196	WHR	C	A	0.0118	0.004	0.0075732	0.0398127	0.0175	0.0036	-0.0636857	0.026144
rs62565259	WHR	C	T	0.0138	0.004	0.0077824	0.0387731	0.0173	0.0036	-0.0262858	0.0253374
rs645040	WHR	T	G	0.0128	0.003	-0.0104417	0.0347294	0.0181	0.0027	-0.0157655	0.0228007
rs6474945	WHR	G	T	0.0128	0.0025	0.0302697	0.0293192	0.0079	0.0023	1.69e-05	0.0192128
rs6545714	WHR	G	A	0.0186	0.0026	0.0520216	0.0297414	0.0105	0.0023	-0.0091201	0.0195204
rs6548834	WHR	A	G	0.0099	0.0028	-0.0217863	0.0301963	0.0129	0.0025	-0.0410893	0.0197879
rs6550597	WHR	A	G	0.0196	0.003	-0.0232009	0.032824	0.0066	0.0026	-0.0397639	0.0214786
rs6566233	WHR	C	T	0.0123	0.0029	-0.0060266	0.0290659	0.013	0.0027	-0.0512827	0.0191165
rs6604731	WHR	C	T	0.0119	0.0029	-0.0023355	0.0320586	0.0124	0.0026	0.0364038	0.0210685
rs6633	WHR	G	T	0.0094	0.0034	-0.0312137	0.0364266	0.0234	0.003	-0.0442214	0.0238349
rs6658424	WHR	T	A	0.0121	0.0029	-0.0548286	0.0320353	0.0124	0.0026	-0.0225969	0.0209605
rs6658723	WHR	T	C	0.0158	0.003	0.0388434	0.0293612	0.0136	0.0027	-0.0074522	0.0192705
rs6688053	WHR	T	C	0.008	0.003	-0.0241498	0.0294644	0.0158	0.0027	-0.0357753	0.0192863
rs6688233	WHR	T	C	0.0095	0.0031	0.030899	0.0337582	0.0252	0.0028	-0.0043151	0.0221674
rs668871	WHR	C	T	0.0034	0.0029	-0.10471	0.0291551	0.0213	0.0027	-0.0552469	0.0191112
rs6694768	WHR	T	C	0.0112	0.0028	-0.0800397	0.0311145	0.0123	0.0025	0.0165946	0.0204091
rs6699397	WHR	G	A	0.0088	0.0026	0.0121745	0.0301327	0.0148	0.0023	0.0019715	0.0198083
rs672341	WHR	G	A	0.0094	0.003	0.0797681	0.0294362	0.0139	0.0027	0.0307587	0.0193142
rs672356	WHR	G	A	0.0055	0.0032	-0.0608313	0.0316824	0.0187	0.0029	-0.0363848	0.0207729
rs6743060	WHR	A	C	0.0297	0.0033	0.0558629	0.0386355	0.0236	0.003	-0.0020135	0.0253563
rs6749646	WHR	T	A	0.0158	0.0033	-0.100741	0.0352181	0.0236	0.0029	-0.0963438	0.0231123
rs6766666	WHR	G	T	0.0031	0.0034	-0.0122657	0.0371784	0.0224	0.003	-0.0134954	0.0243645
rs6795831	WHR	A	C	0.0086	0.0034	-0.0061917	0.0368366	0.0443	0.003	-0.0225215	0.0242088
rs6800707	WHR	G	C	0.0107	0.0034	-0.0981948	0.0371665	0.0245	0.0031	-0.0182768	0.0243396
rs6884773	WHR	A	G	0.013	0.0031	0.0667236	0.0344739	0.014	0.0028	0.0128951	0.0225977
rs6942652	WHR	G	C	0.0117	0.0027	0.103422	0.0294227	0.0135	0.0024	0.0854451	0.019257
rs7025089	WHR	C	A	0.0097	0.0028	0.0805437	0.0311701	0.0132	0.0025	-0.004798	0.0204517
rs704061	WHR	C	T	0.0094	0.0027	0.0182672	0.0291829	0.0139	0.0024	-0.0150667	0.0191852
rs7070670	WHR	C	T	0.0132	0.0031	-0.0035505	0.0311278	0.0132	0.0029	0.0152556	0.0204571
rs7070749	WHR	A	G	0.0065	0.0029	-0.0415215	0.0293357	0.0175	0.0027	0.006464	0.0192401
rs708437	WHR	A	G	0.015	0.0036	0.0044917	0.0377906	0.0133	0.0032	-0.0544469	0.0247535
rs711869	WHR	G	A	0.018	0.0027	-0.0658022	0.0295249	0.0162	0.0024	-0.0045193	0.0193402
rs7138803	WHR	A	G	0.0165	0.0026	0.0332992	0.0301147	0.0088	0.0024	0.0269508	0.0197952
rs71439172	WHR	G	A	0.0103	0.0042	0.0489564	0.0418319	0.0294	0.0038	0.0268505	0.0274545
rs7183908	WHR	C	T	0.0191	0.0029	-0.107956	0.02915	0.0133	0.0027	-0.0649185	0.0190712
rs7186893	WHR	G	T	0.015	0.003	0.1055	0.0329186	0.0128	0.0027	0.0659207	0.0215474
rs719802	WHR	T	C	0.0079	0.0027	0.0067909	0.0298443	0.0137	0.0024	-0.0011585	0.0195751
rs7198287	WHR	C	T	0.006	0.0033	0.0847181	0.0363721	0.0188	0.003	0.0180536	0.0239185
rs7206608	WHR	G	C	0.0109	0.0029	0.0040292	0.0311742	0.0145	0.0025	0.0162577	0.0204037
rs7213608	WHR	C	T	0.0137	0.0029	-0.0511259	0.0313923	0.019	0.0026	-0.0363826	0.0205927
rs7217226	WHR	G	T	0.0135	0.0026	0.0340554	0.0304172	0.0133	0.0024	0.0386977	0.0199774
rs7222	WHR	T	C	0.0091	0.0027	-0.0079064	0.0292634	0.0122	0.0024	-0.0009928	0.019133
rs7251505	WHR	G	A	0.0297	0.0044	-0.0247388	0.0502218	0.0363	0.004	-0.0106632	0.032967
rs7311622	WHR	C	T	0.0118	0.0027	-0.056812	0.0293207	0.0117	0.0024	0.0148582	0.019179
rs733381	WHR	A	G	0.0105	0.0031	0.151304	0.0354889	0.0137	0.0028	0.042103	0.0232936
rs7395513	WHR	G	A	0.01	0.003	0.0025097	0.0293034	0.0237	0.0027	0.0385148	0.0192428
rs747249	WHR	A	G	0.0058	0.0028	0.100231	0.0304944	0.0151	0.0025	0.0099089	0.0199349
rs747601	WHR	T	A	0.0142	0.0029	0.05961	0.0325773	0.0124	0.0026	-0.0341479	0.0213973
rs7492628	WHR	G	C	0.0036	0.0029	-0.0365928	0.0315746	0.0192	0.0026	0.0186868	0.0206714
rs7498665	WHR	G	A	0.0208	0.0026	-0.116297	0.0296829	0.014	0.0023	-0.0697972	0.0194801
rs7558575	WHR	C	T	0.0131	0.0033	0.0498802	0.0365669	0.0161	0.003	0.0012019	0.0240293
rs758598	WHR	A	G	0.0119	0.0028	0.0695065	0.0308408	0.0128	0.0025	0.0274088	0.0202698
rs7591387	WHR	T	C	0.0085	0.0041	0.0314697	0.0468596	0.0237	0.0037	0.136363	0.0306542
rs7599312	WHR	G	A	0.0103	0.0028	0.0903703	0.0330876	0.0116	0.0026	0.0252689	0.021723
rs7647305	WHR	C	T	0.0139	0.0031	-0.0210307	0.0356358	0.0136	0.0028	0.0131341	0.0233318
rs76699125	WHR	T	C	0.013	0.0061	0.0097089	0.0613087	0.0469	0.0055	-0.0089339	0.040211
rs76833264	WHR	G	C	0.0363	0.0073	0.0487535	0.0730296	0.0202	0.0067	-0.028792	0.0476071
rs77261529	WHR	T	A	0.042	0.0071	-0.0846271	0.0713934	0.0524	0.0064	-0.0238005	0.0461218
rs7744833	WHR	A	G	0.0076	0.0029	-0.0729047	0.0313269	0.0154	0.0026	-0.0251538	0.020546
rs7797307	WHR	G	C	0.0214	0.006	-0.127966	0.0644605	0.0261	0.0052	-0.0352851	0.041948
rs780159	WHR	G	A	0.0132	0.0026	0.0581773	0.0298609	0.0135	0.0023	0.0701996	0.0195593
rs789351	WHR	T	C	0.0097	0.0025	-0.0825878	0.0293555	0.0132	0.0023	-0.0295863	0.0192821
rs7907173	WHR	G	A	0.0087	0.0027	0.001226	0.0292424	0.013	0.0024	0.0057274	0.0191762
rs793456	WHR	G	A	0.0138	0.0027	0.0028817	0.0296183	0.0083	0.0024	-0.0174731	0.0194983
rs797486	WHR	A	C	0.0249	0.0038	-0.045711	0.0447124	0.0357	0.0035	-0.129711	0.029241
rs8024294	WHR	A	G	0.0212	0.0042	-0.109544	0.0473987	0.0151	0.0038	0.0098164	0.0309709
rs8043060	WHR	G	A	0.0226	0.003	-0.0082854	0.0345888	0.0105	0.0027	0.016624	0.022647
rs8060576	WHR	T	C	0.0257	0.004	0.002156	0.0435016	0.0092	0.0035	0.039542	0.0284982
rs8070737	WHR	T	G	0.0133	0.0035	-0.0650293	0.0375054	0.0175	0.0031	-0.0245549	0.0245932
rs8071778	WHR	G	C	0.0173	0.0037	-0.0985963	0.0397674	0.0153	0.0033	-0.0796933	0.0261232
rs8075273	WHR	C	A	0.0121	0.0028	-0.175868	0.0325659	0.0165	0.0025	-0.0848733	0.0213954
rs8079062	WHR	G	A	0.0098	0.005	0.024829	0.0535284	0.0342	0.0044	0.0608372	0.035496
rs809955	WHR	G	A	0.0156	0.003	-0.0256293	0.0302095	0.0153	0.0028	-0.0389427	0.0198332
rs8103017	WHR	G	C	0.0135	0.0032	-0.06965	0.0322732	0.0191	0.0029	-0.0201607	0.0211313
rs8141715	WHR	G	T	0.0115	0.003	0.0863239	0.0331494	0.015	0.0027	0.0544452	0.0216685
rs858516	WHR	C	T	0.0074	0.0029	-0.015118	0.0293106	0.0148	0.0027	0.041851	0.019201
rs861029	WHR	C	T	0.0056	0.0031	0.0034868	0.0336497	0.0203	0.0027	0.0288804	0.0220949
rs885683	WHR	A	G	0.0225	0.0031	-0.0495166	0.0333183	0.0238	0.0027	0.0097676	0.0218695
rs889398	WHR	C	T	0.02	0.0025	-0.145704	0.0296271	0.0152	0.0023	-0.0688949	0.0194733
rs901630	WHR	C	T	0.0182	0.0026	0.0175242	0.0297858	0.008	0.0023	-0.0376036	0.019531
rs905938	WHR	T	C	0.0023	0.0029	-0.136578	0.0329627	0.0212	0.0026	0.014577	0.0215822
rs910382	WHR	G	A	0.0081	0.0027	-0.0290653	0.0292158	0.0232	0.0024	0.0028347	0.0191646
rs929641	WHR	A	G	0.0147	0.0025	0.0094627	0.0295264	0.0107	0.0023	0.0016259	0.0193667
rs9296938	WHR	G	A	0.0105	0.0031	0.0535609	0.0336121	0.0172	0.0027	0.0107848	0.0220702
rs9302652	WHR	C	T	0.0197	0.0029	0.07031	0.0328287	0.0109	0.0026	0.0570211	0.0216344
rs9362083	WHR	T	A	0.0131	0.0027	0.0196475	0.0295032	0.011	0.0024	-0.0019084	0.0193397
rs936226	WHR	T	C	0.0064	0.0028	0.0287071	0.0332083	0.0156	0.0026	-0.0094188	0.0217399
rs9369425	WHR	A	G	0.0103	0.0029	0.0645096	0.0319388	0.0264	0.0026	0.0254737	0.0209559
rs9370243	WHR	T	G	0.016	0.0049	-0.0375368	0.0530481	0.0224	0.0043	-0.0807834	0.035193
rs946106	WHR	C	T	0.0196	0.003	0.0108043	0.0345625	0.0155	0.0027	0.0689446	0.0226546
rs950732	WHR	T	C	0.0107	0.0027	0.0791024	0.0295566	0.0127	0.0024	-0.0648871	0.0193342
rs9515201	WHR	C	A	0.0165	0.0028	0.0528992	0.0321122	0.0092	0.0025	-0.0063116	0.021013
rs9630986	WHR	C	G	0.0124	0.0028	0.0392776	0.0308476	0.012	0.0025	-0.0140136	0.0202363
rs9644033	WHR	T	A	0.0007	0.0031	-0.0614663	0.0341302	NA	NA	NA	NA
rs9644033	WHR	A	T	NA	NA	NA	NA	0.0334	0.0028	0.0405923	0.0223837
rs9659380	WHR	G	A	0.0109	0.0036	0.0167099	0.0392311	0.0219	0.0032	-0.0166126	0.0257975
rs979012	WHR	T	C	0.0135	0.0026	0.0503424	0.0302804	0.0099	0.0024	0.091612	0.0198086
rs9792666	WHR	A	G	0.0251	0.0069	0.118807	0.075716	0.0537	0.0061	0.0524962	0.0498158
rs9844972	WHR	C	G	0.0071	0.0059	-0.001261	0.0575779	0.0435	0.0048	0.0579941	0.037719
rs987237	WHR	G	A	0.028	0.0033	-0.0701081	0.0380163	0.0132	0.003	-0.0253306	0.0249153
rs9878908	WHR	C	T	0.0099	0.0031	-0.0368745	0.0359678	0.026	0.0028	0.0235428	0.0236668
rs9942009	WHR	T	C	0.0128	0.0027	-0.0391221	0.029851	0.012	0.0024	-0.0010708	0.0195846
rs9976841	WHR	G	A	0.0098	0.0027	-0.0727045	0.0303649	0.015	0.0025	0.0011539	0.0199319
rs998732	WHR	A	G	0.0192	0.0034	-0.0547497	0.0396615	0.0138	0.0031	0.0217878	0.0260841
rs9988	WHR	T	C	0.0149	0.0036	0.0385826	0.0390371	0.0156	0.0032	0.0179607	0.0256512
SE: Standard error. BMI: Body mass index. BF%: Body fat percentage. WC: Waist circumference. WHR: Waist hip ratio.
GWAS Beta's and SE obtained from Pulit SL et al. Hum Mol Genet. 2019;28(1):166-74 (BMI, WHR); Lu Y et al. Nat Commun. 2016;7:10495 (BF%) and Shungin D et al. Nature. 2015;518(7538):187-96 (WC). See methods for details.

## Sheet: Table S3
Table S3: Correlation coefficients between adiposity measures for males and females: (a) phenotypic correlations, (b) genetic correlations.
(a) phenotypic correlations						(b) genetic correlations
	BMI	BF%	WC	WHR			BMI	BF%	WC	WHR
BMI	1	0.85	0.88	0.46		BMI	1	0.87	0.9	0.46
BF%	0.8	1	0.81	0.46		BF%	0.84	1	0.81	0.36
WC	0.88	0.79	1	0.75		WC	0.94	0.88	1	0.68
WHR	0.6	0.63	0.8	1		WHR	0.69	0.78	0.94	1
Males	Females
For all phenotypic and genetic pair-wise correlations: p<0.001
For genetic correlations, BF% summary statistics are from a sex-combined GWAS of individuals of predominantly European ancestry (i.e. sex-specfic BF% summary statistics are not publicly available)

## Sheet: Table S4
Table S4: Mean difference (95% CI) in grip strength (kg) by markers of total and central adiposity*.
	BMI	BF%	WC	WHR
Males: Observational assocations**
N	213,921	210,466	214,406	214,345
Model 1	0.295 (0.259, 0.331)	-0.535 (-0.572, -0.498)	0.097 (0.061, 0.133)	-0.650 (-0.687, -0.613)
N	200,266	197,140	200,672	200,618
Model 2	0.489 (0.451, 0.526)	-0.359 (-0.398, -0.320)	0.323 (0.284, 0.361)	-0.445 (-0.484, -0.407)
Males: Mendelian randomisation (MR) assocations
Number of SNPS	620	6	46	319
MR-IVW	0.627 (0.342, 0.911)	-0.507 (-1.260, 0.247)	1.047 (0.395, 1.699)	-0.416 (-0.888, 0.056)
MR-WM	0.732 (0.432, 1.032)	-0.332 (-1.179, 0.515)	0.895 (0.296, 1.494)	-0.144 (-0.600, 0.311)
MR-Egger	1.057 (0.132, 1.982)	2.82 (-0.507, 6.150)	0.032 (-1.658, 1.721)	-0.707 (-1.933, 0.518)
p-pleiotropy***	0.34	0.05	0.20	0.61
I-squared statistic¥	61.2%	29.8%	75.6%	69.7%
Sensitivity analysis: removing SNPs associated with potential confounders
Number of SNPs removed	7	0	4	5
MR-IVW	0.637 (0.352, 0.922)	-0.507 (-1.260, 0.247)	1.215 (0.575, 1.856)	-0.349 (-0.826, 0.127)
MR-WM	0.734 (0.416, 1.051)	-0.332 (-1.179, 0.515)	1.014 (0.362, 1.667)	-0.061 (-0.546, 0.423)
MR-Egger	1.122 (0.200, 2.045)	2.82 (-0.507, 6.150)	0.464 (-1.160, 2.087)	-0.584 (-1.820, 0.652)
p-pleiotropy***	0.28	0.05	0.32	0.69
I-squared statistic¥	60.9%	29.8%	72.3%	69.6%
Females: Observational assocations**
N	256,011	252,662	256,380	256,333
Model 1	-0.174(-0.197, -0.151)	-0.337(-0.360, -0.313)	-0.152 (-0.175, -0.129)	-0.343 (-0.367, -0.320)
N	232,296	229,348	232,595	232,553
Model 2	0.039 (0.014, 0.064)	-0.159 (-0.184, -0.134)	0.064 (0.039, 0.090)	-0.203 (-0.228, -0.178)
Females: Mendelian randomisation (MR) assocations
Number of SNPS	620	6	46	319
MR-IVW	-0.093 (-0.298, 0.112)	-0.189 (-1.103, 0.725)	0.525 (0.070, 0.980)	-0.141 (-0.399, 0.116)
MR-WM	-0.050 (-0.261, 0.160)	0.142 (-0.575, 0.859)	0.567 (0.175, 0.959)	0.266 (0.041, 0.490)
MR-Egger	-0.687 (-1.397, 0.023)	1.600 (-0.126, 3.325)	0.150 (-1.028, 1.328)	0.851 (0.201, 1.500)
p-pleiotropy***	0.09	0.03	0.50	0.001
I-squared statistic¥	66.0%	76.6%	78.7%	72.9%
Sensitivity analysis: removing SNPs associated with potential confounders
Number of SNPs removed	12	4	15	15
MR-IVW	-0.123 (-0.331, 0.084)	NA	0.402 (-0.143, 0.946)	-0.127 (-0.391, 0.137)
MR-WM	-0.072 (-0.287, 0.142)	NA	0.530 (0.097, 0.964)	0.281 (0.033, 0.529)
MR-Egger	-0.846 (-1.566, -0.127)	NA	0.142 (-1.289, 1.573)	0.928 (0.267, 1.588)
p-pleiotropy***	0.04	NA	0.70	0.001
I-squared statistic¥	65.8%	NA	76.2%	73.1%
MR-IVW: Mendelian randomisation, inverse-variance-weighted; MR-WM: Mendelian randomisation, weighted median; MR-Egger: Mendelian randomisation, Egger
*associations between measured and genetically predicted increases in one standard deviation in adipsoity trait and grip strength (kg)
** in observation analysis: model 1 adjusts for age; model 2 additionally adjusts for townsend deprivation, smoking, moderate and vigorous physical acitvity and alcohol intake
*** p-value for intercept term from MR-Egger
¥calculated from the MR-IVW method
NA: not possible to calculate MR-estimates with only 2 SNPs; see further sensitivity checks in Table S6 and S8

## Sheet: Table S5
Table S5: Mean difference (95% CI) in grip strength (kg) by markers of total and central adiposity, stratified by age*
Age	<50	50-59	60-64	65+
Males					pinteraction
N (%)	47382 (22.08)	68485 (31.92)	53279 (24.83)	45402 (21.16)
BMI
Model 1	0.73 (0.64,0.81)	0.29 (0.23,0.36)	0.09 (0.02,0.16)	-0.04 (-0.12,0.04)
Model 2	0.93 (0.84,1.01)	0.48 (0.42,0.55)	0.29 (0.21,0.36)	0.13 (0.05,0.21)	<0.001
BF%
Model 1	-0.40 (-0.49,-0.32)	-0.58 (-0.65,-0.51)	-0.63 (-0.70,-0.56)	-0.67 (-0.75,-0.60)
Model 2	-0.19 (-0.28,-0.10)	-0.41 (-0.48,-0.34)	-0.48 (-0.56,-0.40)	-0.51 (-0.59,-0.43)	<0.001
WC
Model 1	0.36 (0.27,0.44)	0.09 (0.03,0.15)	-0.04 (-0.11,0.03)	-0.16 (-0.23,-0.08)
Model 2	0.62 (0.54,0.71)	0.32 (0.25,0.39)	0.16 (0.09,0.24)	0.04 (-0.05,0.12)	<0.001
WHR
Model 1	-0.65 (-0.73,-0.56)	-0.70 (-0.77,-0.63)	-0.70 (-0.77,-0.63)	-0.72 (-0.79,-0.64)
Model 2	-0.39 (-0.48,-0.30)	-0.49 (-0.56,-0.42)	-0.52 (-0.59,-0.44)	-0.57 (-0.65,-0.49)	0.13
Females					pinteraction
N (%)	58155 (22.67)	87974 (34.29)	63651 (24.81)	46792 (18.24)
BMI
Model 1	-0.15 (-0.20,-0.10)	-0.24 (-0.28,-0.20)	-0.21 (-0.25,-0.16)	-0.08 (-0.13,-0.02)
Model 2	0.08 (0.03,0.13)	-0.01 (-0.05,0.04)	-0.01 (-0.06,0.04)	0.11 (0.05,0.18)	<0.001
BF%
Model 1	-0.39 (-0.44,-0.34)	-0.43 (-0.47,-0.39)	-0.34 (-0.39,-0.29)	-0.18 (-0.24,-0.13)
Model 2	-0.18 (-0.23,-0.13)	-0.24 (-0.28,-0.19)	-0.18 (-0.23,-0.13)	-0.03 (-0.09,0.03)	<0.001
WC
Model 1	-0.13 (-0.18,-0.08)	-0.23 (-0.27,-0.19)	-0.16 (-0.21,-0.12)	-0.10 (-0.15,-0.04)
Model 2	0.12 (0.07,0.17)	0.00 (-0.04,-0.04)	0.02 (-0.03,0.08)	0.08 (0.02,0.14)	<0.001
WHR
Model 1	-0.38 (-0.43,-0.33)	-0.44 (-0.48,-0.40)	-0.31 (-0.36,-0.27)	-0.30 (-0.35,-0.25)
Model 2	-0.21 (-0.26,-0.16)	-0.28 (-0.32,-0.24)	-0.20 (-0.25,-0.15)	-0.21 (-0.26,-0.15)	<0.01
model 1 is unadjusted; model 2 adjusts for townsend deprivation, smoking, moderate and vigorous physical acitvity and alcohol intake
*associations between increases in one standard deviation of measured adipsoity and grip strength (kg)
pinteraction is the p-value for the interaction between adipsoity and age in Model 2

## Sheet: TableS6
Table S6: Mean difference (95% CI) in grip strength (kg) by markers of total and central adiposity: exploring pleiotropy*
	BF%	WHR
Males: Observational assocations
N	210,466
Model 1	-0.535 (-0.572, -0.498)
N	197,140
Model 2	-0.359 (-0.398, -0.320)
Males: Mendelian randomisation (MR) assocations
Number of potentially pleiotropic SNPs removed	3
MR-IVW	-0.291 (-1.207, 0.624)
MR-WM	-0.424 (-1.490, 0.643)
MR-Egger	-4.134 (-18.284, 10.017)
p-pleiotropy	0.59
Females: Observational assocations
N	252,662	256,333
Model 1	-0.337(-0.360, -0.313)	-0.343 (-0.367, -0.320)
N	229,348	232,553
Model 2	-0.159 (-0.184, -0.134)	-0.203 (-0.228, -0.178)
Females: Mendelian randomisation (MR) assocations
Number of potentially pleiotropic SNPs removed	3	3
MR-IVW	-0.312 (-1.112, 0.487)	-0.133 (-0.381, 0.114)
MR-WM	-0.196 (-0.936, 0.545)	0.266 (0.025, 0.506)
MR-Egger	0.442 (-1.849, 2.734)	0.785 (0.153, 1.417)
p-pleiotropy	0.48	0.002
*Supplementary MR analyses removing potentially pleiotropic SNPs (see methods for details). Observational associations are identical to those reported in Table S4.

## Sheet: Table S7
Table S7: Estimation of bias due to sample overlap
Exposure	OLS estimate*	N (for grip strength)	Number of adiposity SNPs	R-2 (for adiposity)	F-statistic (for adiposity)	N (for adiposity)	Bias (100% overlap)**	Type-1 error rate	Variance (IV estimate)
Males
BMI	0.0546798	200266	620	0.0581	18.53	186716	0.00295088	0.0608853	9.21812e-05
WHR	-0.0498436	200618	319	0.0248	14.9	187070	-0.00334521	0.0559638	0.000215548
Females
BMI	0.0061733	232296	620	0.0522	19.45	219778	0.000317393	0.0501282	8.71656e-05
WHR	-0.0319769	232553	319	0.0417	29.99	220050	-0.00106625	0.0511916	0.000108979
*Ordinary least square (OLS) regression estimates; numbers represent the assocation between a SD increase in adipsoity and a SD of grip strength (i.e. outcome = grip strength/SD; var(outcome)=1).
**Estimated bias assuming 100% sample overlap
Bias and type-1 error rate were calculated following formula from:
Burgess S, Davies NM, Thompson SG. Bias due to participant overlap in two-sample Mendelian randomization. Genet Epidemiol. 2016;40(7):597-608.

## Sheet: Table S8
Table S8: MR PRESSO Outlier correction
Exposure	Presso model	Causal Estimate	Standard deviation	T statistic	P value	Global Test p-value	Number of outliers	Distortion Coefficient	Distortion Test p-value	Corrected estimates distorted?
Males
BMI	Raw	0.626511	0.145146	4.31641	1.84622e-05	<2e-05	9	7.18334	0.739	No
	Outlier-corrected	0.584523	0.135494	4.314	1.86995e-05
BF%	Raw	-0.506631	0.384545	-1.31748	0.244816	0.26524*	NA	NA	NA	NA
	Outlier-corrected	NA	NA	NA	NA
WC	Raw	1.04683	0.332528	3.14809	0.00291556	<2e-05	3	-4.11076	0.89236	No
	Outlier-corrected	1.09171	0.299324	3.64724	0.000725591
WHR	Raw	-0.415915	0.240753	-1.72756	0.0850377	<2e-05	9	-304.264	0.06466	No
	Outlier-corrected	-0.102882	0.211624	-0.486155	0.627202
Females
BMI	Raw	-0.0928209	0.104529	-0.887991	0.374891	<2e-05	18	-29.7075	0.74362	No
	Outlier-corrected	-0.0715617	0.0950906	-0.752563	0.452007
BF%	Raw	-0.188928	0.466273	-0.405187	0.702095	0.009	2	58.5338	0.62302	No
	Outlier-corrected	-0.455618	0.411094	-1.10831	0.348596
WC	Raw	0.525299	0.232225	2.26202	0.0285737	<2e-05	7	-5.70107	0.81032	No
	Outlier-corrected	0.557057	0.160596	3.46869	0.00131646
WHR	Raw	-0.141105	0.131339	-1.07435	0.283479	<2e-05	18	-231.968	0.14504	No
	Outlier-corrected	-0.0425055	0.106045	-0.400825	0.688835
*no results for the outlier and distortion tests because the global test is not significant i.e. no reason to test for outliers since no evidence of horizontal pleiotropy
Potential outliers identified with p<0.05; 50,000 bootstrap replications used
